# Supplementary material for: Selective targeting of KRAS-Mutant cells by miR-126 through repression of multiple genes essential for the survival of KRAS-Mutant cells
Source: Oncotarget. 2014 Jul 31;5(17):7635–50. doi: 10.18632/oncotarget.2284 (PMC4202150; doi:10.18632/oncotarget.2284)
Supplement: Supplementary file 2 [file oncotarget-05-7635-s002.xlsx]

## Sheet: Table S1
Table S1. miRNA screens of cell viability, 72 hours post miRNA transfection, in HCT-116 KRAS-WT and HCT-116 KRAS-mutant. Data is shown as median normalized z-scores.
miRNA	Replica 1		Replica 2
	HCT-116 KRAS-WT	HCT-116 KRAS-mutant	HCT-116 KRAS-WT	HCT-116 KRAS-mutant
hsa-let-7a	-0.440188	-0.257042	-0.129103	-0.307627
hsa-let-7a-2*	-1.03177	-1.36401	-0.715066	-0.695715
hsa-let-7a*	1.18534	0.680007	-0.439485	-0.00942489
hsa-let-7b	-0.523601	-0.306421	0.0291959	0.128568
hsa-let-7b*	0.0550608	-0.0296609	0.285834	0.170977
hsa-let-7c	0.201825	0.307087	0.160239	0.254251
hsa-let-7c*	-0.244429	-0.491611	0.421177	-0.340639
hsa-let-7d	0.319158	0.332866	0.227879	0.131267
hsa-let-7d*	-0.20932	0.196744	0.463012	0.774803
hsa-let-7e	-0.396107	-0.134391	0.244959	0.137272
hsa-let-7e*	-1.94449	-2.04007	-1.89342	-1.24019
hsa-let-7f	-0.608952	-0.167805	-0.117894	-0.223152
hsa-let-7f-1*	-0.890644	-0.695134	-0.583356	-0.847
hsa-let-7f-2*	-0.465436	0.0195788	0.0799766	-0.34587
hsa-let-7g	-0.778353	-0.195301	-0.472975	0.0464927
hsa-let-7g*	-0.164876	-0.0857328	-1.02124	-0.894502
hsa-let-7i	-1.07821	-0.90464	-0.170015	2.73434
hsa-let-7i*	-0.232545	-0.72724	0.016131	-0.651136
hsa-miR-1	1.13518	0.934428	0.769586	1.47923
hsa-miR-100	1.40883	1.00042	1.00634	1.04733
hsa-miR-100*	0.841614	0.641192	1.21239	0.647734
hsa-miR-101	-0.671653	-0.6166	-0.398957	-0.127537
hsa-miR-101*	-2.02846	-2.33581	-2.05555	-2.11883
hsa-miR-103	0.675897	0.184931	1.06099	-0.141765
hsa-miR-103-2*	-1.0174	-1.12339	-1.8144	-0.427347
hsa-miR-103-as	-1.47011	-1.20044	-1.55259	-0.74453
hsa-miR-105	-0.97676	-0.210172	-0.225033	-0.286639
hsa-miR-105*	-0.481596	0.295329	0.110217	0.597189
hsa-miR-106a	0.75539	1.12293	1.21017	1.21068
hsa-miR-106a*	-0.182735	0.154399	0.403738	0.561888
hsa-miR-106b	0.738834	1.38208	1.10913	1.69191
hsa-miR-106b*	0.691699	0.65995	1.06853	0.709929
hsa-miR-107	0.207799	0.43458	0.486157	0.266643
hsa-miR-10a	-0.170923	0.516561	-0.322175	0.341861
hsa-miR-10a*	-0.150356	-0.723644	0.130333	-0.414895
hsa-miR-10b	0.363802	0.523268	-0.191483	0.540826
hsa-miR-10b*	0.720209	0.465029	0.674596	0.494091
hsa-miR-1178	-1.00908	-0.629599	-0.329556	-0.670835
hsa-miR-1179	0.936704	0.992848	0.887619	0.803717
hsa-miR-1180	-0.972273	-0.903954	-0.647619	-0.885356
hsa-miR-1181	-0.0980352	-0.410169	0.247082	0.541125
hsa-miR-1182	0.774646	0.938199	1.2783	1.1296
hsa-miR-1183	-0.0850717	-0.195922	-0.133602	-0.631918
hsa-miR-1184	0.742042	0.307699	0.425741	0.700283
hsa-miR-1185	-1.07867	-0.543236	-1.29293	-0.467992
hsa-miR-1197	-0.0163098	1.14397	0.643121	0.935832
hsa-miR-1200	-1.00863	-1.0093	-0.712071	-0.37865
hsa-miR-1201	1.28382	0.728609	0.788385	-0.244287
hsa-miR-1202	0.0817011	0.147533	0.477837	0.482798
hsa-miR-1203	0.674648	0.842054	0.990448	0.962244
hsa-miR-1204	0.473902	0.111185	-1.65049	-1.32257
hsa-miR-1205	-2.29378	-1.79888	-2.13813	-1.71066
hsa-miR-1206	0.47659	0.385941	0.512486	0.611379
hsa-miR-1207-3p	-0.611901	-2.25469	-1.38244	-1.86412
hsa-miR-1207-5p	0.420453	-0.0774047	-0.333213	-1.05974
hsa-miR-1208	-0.767192	-1.44054	-0.983976	-1.05527
hsa-miR-122	-0.532945	-1.85265	-0.772911	-1.49193
hsa-miR-122*	0.742894	1.28326	0.85168	1.21921
hsa-miR-1224-3p	0.676284	0.812399	0.556974	0.652985
hsa-miR-1224-5p	0.0859606	0.208628	0.143127	0.303156
hsa-miR-1225-3p	0.622213	0.228923	0.477158	0.202578
hsa-miR-1225-5p	0.862193	0.0931949	1.00998	0.730134
hsa-miR-1226	-0.35439	-0.75857	-0.213314	-0.880561
hsa-miR-1226*	1.42152	1.37776	1.10603	1.06349
hsa-miR-1227	-0.289495	-0.134378	0.312266	-0.203079
hsa-miR-1228	1.01135	0.105273	0.291794	-0.301231
hsa-miR-1228*	1.05212	0.811223	0.812495	-0.0532904
hsa-miR-1229	0.245742	0.475003	0.871243	0.63551
hsa-miR-1231	0.418911	0.0530477	-1.07111	-0.94034
hsa-miR-1233	-0.780747	-0.42462	-0.371346	-0.504763
hsa-miR-1234	0.77107	0.731522	1.27709	0.415119
hsa-miR-1236	-0.749285	-0.741809	-1.61658	-1.09166
hsa-miR-1237	0.906028	0.697427	0.420003	0.270429
hsa-miR-1238	-0.460134	-0.797213	-0.996334	-1.18707
hsa-miR-124	0.0825956	-0.481318	-0.745262	-0.946417
hsa-miR-124*	-0.759098	-0.859733	-0.875058	-0.566994
hsa-miR-1243	-0.828951	-1.33362	-0.704481	-1.24974
hsa-miR-1244	-1.1504	-1.36743	-1.25402	-0.971196
hsa-miR-1245	-0.593551	-0.377197	-0.343261	-0.164836
hsa-miR-1246	-0.203299	-0.722259	-0.240332	-0.968445
hsa-miR-1247	-0.168458	0.73963	0.895881	0.752482
hsa-miR-1248	1.51122	0.665767	1.44009	0.512897
hsa-miR-1249	0.142956	0.0279694	0.357136	0.28626
hsa-miR-1250	1.01565	-1.02773	-2.41798	-1.94265
hsa-miR-1251	1.0816	0.970258	0.978989	1.03437
hsa-miR-1252	-1.08693	-1.15106	-1.51588	-1.434
hsa-miR-1253	0.904724	0.580833	0.577186	0.160886
hsa-miR-1254	0.38153	0.199616	-1.30753	-1.15427
hsa-miR-1255a	0.27151	-0.00475774	-0.0724678	-0.0441285
hsa-miR-1255b	0.317498	0.202826	-0.68797	-0.894985
hsa-miR-1256	0.526017	0.0955465	-1.01175	-0.27133
hsa-miR-1257	-0.719366	-1.20427	-0.840716	-1.04595
hsa-miR-1258	-0.468165	-0.118338	0.598603	0.081283
hsa-miR-1259	0.262129	0.543618	0.977004	1.41019
hsa-miR-125a-3p	0.367393	0.44332	0.29646	0.125266
hsa-miR-125a-5p	-0.209775	0.495703	0.727202	0.497789
hsa-miR-125b	-0.29242	0.330246	0.605849	0.361994
hsa-miR-125b-1*	1.01254	-0.108142	0.23771	-1.08989
hsa-miR-125b-2*	-1.19459	-0.857328	-0.710704	-0.37861
hsa-miR-126	0.134314	-0.417133	0.286205	-0.431577
hsa-miR-126*	0.822134	1.03316	0.8672	1.17804
hsa-miR-1260	0.689891	0.787001	0.128402	0.374056
hsa-miR-1261	-2.20597	-1.23116	-1.44358	-1.1588
hsa-miR-1262	-0.771311	-0.713646	-1.7164	-1.09701
hsa-miR-1263	-0.296141	-0.339317	0.399374	-0.567466
hsa-miR-1264	0.632297	-0.203965	1.04209	-0.351298
hsa-miR-1265	0.465903	0.39684	0.653831	0.193262
hsa-miR-1266	-0.223524	-0.506193	-0.101173	-0.45757
hsa-miR-1267	0.088545	0.768142	0.410051	0.762894
hsa-miR-1268	1.03119	1.1377	1.01373	0.97441
hsa-miR-1269	-1.60382	-1.25121	-1.46278	-1.09099
hsa-miR-127-3p	-0.556176	0.0555765	-0.653576	0.124284
hsa-miR-127-5p	-1.11566	-1.87684	-1.15348	-1.39687
hsa-miR-1270	-2.46259	-2.7145	-2.1477	-2.03248
hsa-miR-1271	-1.42503	-0.18665	-0.628348	-0.151512
hsa-miR-1272	-0.974936	-0.572236	-0.419743	-0.785225
hsa-miR-1273	0.144562	0.0211036	0.505759	-0.162764
hsa-miR-1274a	0.844664	0.467704	0.184832	-1.25521
hsa-miR-1274b	0.196581	-0.0449242	0.38466	-0.201389
hsa-miR-1275	1.52299	-2.23645	1.19291	1.61352
hsa-miR-1276	0.564643	0.87985	0.779589	0.841969
hsa-miR-1277	0.97007	1.06027	1.15415	1.07815
hsa-miR-1278	-0.623609	-0.506291	-0.667252	-0.553026
hsa-miR-1279	0.728836	1.2321	1.12401	1.324
hsa-miR-128	0.945129	0.448601	0.835433	0.798868
hsa-miR-1280	0.716482	0.8658	-0.104458	0.209702
hsa-miR-1281	-0.668784	-0.928557	-0.666011	-0.435719
hsa-miR-1282	0.476006	0.326699	0.835694	0.167664
hsa-miR-1283	0.767716	1.53249	1.23745	1.28776
hsa-miR-1284	0.587799	0.931403	0.94162	0.969437
hsa-miR-1285	-1.64403	-2.37557	-1.99617	-1.24511
hsa-miR-1286	0.31151	0.191669	-1.24644	-1.17271
hsa-miR-1287	-2.28208	-1.99012	-1.90206	-1.09854
hsa-miR-1288	-2.38091	-1.6707	-1.824	-1.18206
hsa-miR-1289	-1.61092	-1.06715	-1.50155	-0.690251
hsa-miR-129-3p	-1.32359	-1.16803	-0.811289	-1.00873
hsa-miR-129-5p	-1.33885	-2.09171	-1.52764	-1.75848
hsa-miR-129*	-1.14319	-1.11025	-0.837819	-0.874901
hsa-miR-1290	0.814605	0.685507	0.776416	0.709165
hsa-miR-1291	0.227197	0.69991	0.230007	0.661372
hsa-miR-1292	0.330631	0.649555	0.823197	0.450389
hsa-miR-1293	-3.60816	-2.93024	-2.47208	-2.27644
hsa-miR-1294	-1.48203	-1.78759	-1.08404	-1.30174
hsa-miR-1295	-0.744415	-0.0229353	-0.486358	-0.362928
hsa-miR-1296	-0.0704733	-0.37087	-0.0216206	-0.390882
hsa-miR-1297	0.944833	0.382071	0.84954	0.466979
hsa-miR-1298	1.0056	1.27092	0.675111	0.502031
hsa-miR-1299	0.78081	-0.35967	0.0344098	-0.961588
hsa-miR-1300	-3.74555	-2.98999	-2.46712	-2.38998
hsa-miR-1301	-0.246385	-0.596429	0.179678	-0.0662786
hsa-miR-1302	-0.762324	-0.168361	-0.397537	-0.22652
hsa-miR-1303	0.705491	0.372098	1.09367	0.348552
hsa-miR-1304	-1.26994	-0.772579	-0.783978	-1.03856
hsa-miR-1305	0.949339	0.61227	0.913421	-0.166979
hsa-miR-1306	0.222073	-0.273528	-2.0912	-1.33956
hsa-miR-1307	-1.32739	-1.71528	-1.37652	-1.43325
hsa-miR-1308	0.439544	0.0117569	-0.6234	-0.455284
hsa-miR-130a	1.27399	1.35249	1.58341	1.2145
hsa-miR-130a*	0.0500055	0.180749	0.551032	0.117327
hsa-miR-130b	1.66928	1.33027	1.31233	1.90315
hsa-miR-130b*	-0.000171537	-1.10875	-1.04162	-1.53474
hsa-miR-132	0.742598	0.0511087	0.321078	-0.323124
hsa-miR-132*	-0.498324	-0.179471	0.131083	-0.00416156
hsa-miR-1321	-1.28904	-1.6573	-1.70901	-1.70677
hsa-miR-1322	-1.19418	-0.134457	-0.755197	-0.157098
hsa-miR-1323	1.26197	0.722443	0.364332	0.875532
hsa-miR-1324	1.32381	0.757885	0.870926	0.829936
hsa-miR-133a	-0.416953	-0.0216281	0.10424	0.104701
hsa-miR-133b	-0.798323	0.191115	0.0859845	0.253967
hsa-miR-134	-1.13799	-1.17664	-0.658491	-0.972179
hsa-miR-135a	0.541698	0.548888	0.277204	0.370233
hsa-miR-135a*	-0.0408968	-0.635336	-1.38842	-0.767315
hsa-miR-135b	0.727094	0.355434	-0.118876	0.0603978
hsa-miR-135b*	-1.09741	-0.776063	-0.784076	0.449327
hsa-miR-136	1.14796	0.873779	1.03935	0.877222
hsa-miR-136*	0.289365	0.266463	-1.06594	-1.54741
hsa-miR-137	-1.16215	-1.11003	-1.44864	-1.10262
hsa-miR-138	-1.83963	-1.55947	-1.44738	-1.24518
hsa-miR-138-1*	1.02793	1.14117	1.3909	1.65412
hsa-miR-138-2*	0.674019	0.17856	0.919786	0.454308
hsa-miR-139-3p	0.878456	0.421578	0.975662	0.991497
hsa-miR-139-5p	0.742515	0.456496	1.11798	1.53736
hsa-miR-140-3p	1.30807	0.535315	0.61806	0.0247822
hsa-miR-140-5p	-0.531155	-0.760312	-0.0965513	-0.535354
hsa-miR-141	0.331285	0.310766	0.516886	0.736679
hsa-miR-141*	-0.984656	-1.34624	-0.994295	-0.939242
hsa-miR-142-3p	-0.349742	0.141583	-0.60713	0.0924967
hsa-miR-142-5p	1.1626	1.29602	1.18032	1.73969
hsa-miR-143	0.00567219	0.753192	0.038994	0.815994
hsa-miR-143*	1.00216	0.818044	0.793673	1.04977
hsa-miR-144	1.14161	0.489186	1.01278	0.797954
hsa-miR-144*	-0.302589	-0.721911	-0.380555	-0.613691
hsa-miR-145	0.506303	0.487666	-0.97012	0.320935
hsa-miR-145*	-0.670858	-0.643607	-0.272526	-0.207953
hsa-miR-1468	0.404326	0.563923	0.619474	1.15096
hsa-miR-1469	-0.737127	0.0623313	-0.247085	0.020182
hsa-miR-146a	0.135949	-0.127264	0.355961	-0.131778
hsa-miR-146a*	0.807994	0.858744	0.687701	0.997671
hsa-miR-146b-3p	0.0431609	-0.429852	-0.172885	-0.154263
hsa-miR-146b-5p	0.565206	0.374887	0.384441	0.19453
hsa-miR-147	-1.74594	-1.5224	-1.55928	-1.25862
hsa-miR-1470	1.26692	1.25716	1.03552	1.43415
hsa-miR-1471	0.820062	1.25084	1.21409	1.46453
hsa-miR-147b	0.520887	0.906766	1.04608	0.527778
hsa-miR-148a	0.22535	1.7817	1.21478	1.85325
hsa-miR-148a*	1.26025	1.67693	1.43867	1.05095
hsa-miR-148b	0.847688	1.58825	1.18874	1.81248
hsa-miR-148b*	-0.954673	-1.33611	-1.28617	-1.49054
hsa-miR-149	0.226905	0.535188	-0.156714	0.337555
hsa-miR-149*	-0.0561105	-0.884023	-0.614776	-1.83926
hsa-miR-150	0.643129	1.20634	0.74814	1.23665
hsa-miR-150*	0.0301535	0.0639748	0.651715	0.175143
hsa-miR-151-3p	-0.0370139	0.625894	0.891783	1.03889
hsa-miR-151-5p	0.488279	0.660777	0.341739	-0.0740561
hsa-miR-152	0.398821	1.84434	1.17287	2.0523
hsa-miR-153	0.471085	0.744248	-0.0678954	0.578454
hsa-miR-1537	0.555742	0.985459	0.950614	1.14064
hsa-miR-1538	0.806245	0.823556	0.94067	1.04218
hsa-miR-1539	1.5424	0.574984	0.838399	-0.0807768
hsa-miR-154	0.664812	0.567546	-0.526061	0.175414
hsa-miR-154*	1.20668	0.546821	0.781417	0.265841
hsa-miR-155	-0.0445116	-1.0171	-0.510121	-1.016
hsa-miR-155*	1.27925	0.940817	1.17422	1.41492
hsa-miR-15a	-0.925403	-1.03898	-1.67084	-1.45679
hsa-miR-15a*	1.1433	0.918566	0.791144	1.12074
hsa-miR-15b	-0.167277	-0.174068	-0.859329	-1.06381
hsa-miR-15b*	1.18285	0.487698	0.365815	0.325965
hsa-miR-16	-2.06191	-1.79736	-1.77544	-1.70027
hsa-miR-16-1*	-0.411085	-0.0608941	-0.294667	0.11009
hsa-miR-16-2*	0.963271	0.598379	1.10858	0.552979
hsa-miR-17	0.950406	1.29711	1.19385	1.55887
hsa-miR-17*	0.693523	1.15887	0.789255	1.19418
hsa-miR-181a	0.271919	0.796126	0.528456	1.11604
hsa-miR-181a-2*	1.09184	1.00728	1.19764	1.44981
hsa-miR-181a*	-0.137772	-0.0655041	0.598048	0.443094
hsa-miR-181b	0.39332	0.26556	0.314617	0.539619
hsa-miR-181c	1.26502	1.51587	1.04201	1.72475
hsa-miR-181c*	-1.28358	-1.01868	-1.36494	-1.16895
hsa-miR-181d	0.65915	0.970442	0.296554	0.461908
hsa-miR-182	-0.723938	0.0746033	-0.0866556	0.395795
hsa-miR-182*	-0.587928	-0.772474	-0.698562	-0.639628
hsa-miR-1825	0.461006	0.930645	0.0492417	1.06556
hsa-miR-1826	0.210722	0.408925	0.600138	0.0854436
hsa-miR-1827	-0.949155	-0.669952	-0.684175	-0.265729
hsa-miR-183	-1.28726	-0.535225	-0.810159	-0.507339
hsa-miR-183*	0.664151	-0.326635	0.0583893	-0.382601
hsa-miR-184	-1.14988	-0.177777	-0.75056	-0.150164
hsa-miR-185	-1.77675	-2.21541	-1.07733	-0.625989
hsa-miR-185*	-0.322673	0.168243	-1.74683	-0.612073
hsa-miR-186	1.15473	1.06762	1.27231	1.09556
hsa-miR-186*	0.599684	0.932985	1.02971	1.40862
hsa-miR-187	1.11173	1.04031	0.943429	1.41633
hsa-miR-187*	0.983674	0.857178	1.04575	1.26433
hsa-miR-188-3p	-1.0865	-0.470798	-0.395083	0.28484
hsa-miR-188-5p	1.03196	1.12057	1.1072	0.952437
hsa-miR-18a	1.09489	0.954231	0.842711	0.730091
hsa-miR-18a*	0.648922	1.07238	1.17429	1.2799
hsa-miR-18b	0.366838	-0.149398	0.753888	0.088455
hsa-miR-18b*	0.495923	0.333905	0.467635	0.173925
hsa-miR-190	0.582815	0.381213	-0.123463	0.548915
hsa-miR-1908	-1.54722	-1.92275	-0.637893	-1.83829
hsa-miR-1909	-2.2862	-2.54182	-2.04519	-2.04707
hsa-miR-1909*	-0.850548	-1.20678	-0.299479	-0.669853
hsa-miR-190b	-1.36851	-0.382477	-1.61121	-0.942297
hsa-miR-191	0.541335	1.29291	0.671636	1.36888
hsa-miR-191*	0.811481	1.19694	0.986151	0.936972
hsa-miR-1910	0.175934	0.169877	0.363307	0.242038
hsa-miR-1911	0.186442	0.0129229	0.546377	-0.0302201
hsa-miR-1911*	0.85732	1.39366	1.07554	1.26775
hsa-miR-1912	-0.955052	-0.682024	-0.844057	-0.675267
hsa-miR-1913	0.484248	0.1465	0.404688	0.683691
hsa-miR-1914	0.612734	0.111159	0.860111	0.381017
hsa-miR-1914*	0.806398	0.85446	1.28188	0.964131
hsa-miR-1915	0.848548	1.0543	1.01455	1.24106
hsa-miR-1915*	-0.562254	-1.68517	-0.562106	-0.777821
hsa-miR-192	-0.151328	0.117956	-1.64352	-0.724433
hsa-miR-192*	-0.196779	0.419714	0.188299	0.511724
hsa-miR-193a-3p	-1.47151	-0.0691083	-2.40115	-1.45675
hsa-miR-193a-5p	-1.70311	-2.27797	-2.08111	-1.53151
hsa-miR-193b	-2.51488	-1.65691	-2.47072	-1.66698
hsa-miR-193b*	-0.75806	-1.12474	-2.37966	-2.25075
hsa-miR-194	0.225407	-0.435323	0.638694	0.238698
hsa-miR-194*	0.853083	-0.000639914	0.022165	-0.243844
hsa-miR-195	-1.61239	-1.4926	-1.55672	-1.3901
hsa-miR-195*	0.527159	0.403367	1.03663	0.65564
hsa-miR-196a	0.0132277	-0.00683831	-0.666067	-0.142269
hsa-miR-196a*	0.468829	0.355197	0.884752	1.01314
hsa-miR-196b	-1.04097	-0.416296	-0.309212	-0.0707818
hsa-miR-196b*	1.05489	-0.0118524	1.24332	0.503522
hsa-miR-197	-1.95473	-1.47033	-1.3896	-1.09925
hsa-miR-1972	0.592183	0.470216	-0.299858	0.0704587
hsa-miR-1973	1.28299	0.830613	0.744821	0.228415
hsa-miR-1974	-0.891082	-2.13245	-1.67861	-2.03669
hsa-miR-1975	0.683991	0.926315	1.04253	1.07002
hsa-miR-1976	0.620434	0.817389	-0.102871	0.112191
hsa-miR-1977	1.79038	1.1706	1.19291	1.66539
hsa-miR-1978	1.13349	0.910397	0.87403	0.366652
hsa-miR-1979	-0.565478	-0.0989505	-0.0483342	0.330481
hsa-miR-198	-0.371932	0.811361	0.131998	0.800943
hsa-miR-199a-3p	-0.242464	-0.471564	0.198986	0.25265
hsa-miR-199a-5p	0.00337175	0.903246	0.622548	0.931351
hsa-miR-199b-5p	0.390605	0.550623	0.358573	1.46136
hsa-miR-19a	1.05286	1.14298	0.529414	1.44558
hsa-miR-19a*	0.782233	0.601145	0.29107	-0.0238321
hsa-miR-19b	0.166533	0.955378	0.454126	1.01947
hsa-miR-19b-1*	-3.31813	-2.89116	-2.35445	-2.3536
hsa-miR-19b-2*	0.734061	0.285408	0.185626	-0.86762
hsa-miR-200a	0.689075	0.626556	0.930845	0.51752
hsa-miR-200a*	0.342219	0.365372	0.552237	0.147591
hsa-miR-200b	-0.0359062	0.273479	0.133882	0.445161
hsa-miR-200b*	-0.506844	0.641018	0.560602	0.339552
hsa-miR-200c	0.669644	0.438683	0.264855	0.35643
hsa-miR-200c*	1.17304	0.0397927	0.191558	-1.13592
hsa-miR-202	-0.321105	-0.796554	-0.322525	-0.657904
hsa-miR-202*	0.201636	0.718798	0.659332	0.533123
hsa-miR-203	0.109277	0.0816426	0.275287	0.238658
hsa-miR-204	0.127073	0.72119	0.691741	0.832365
hsa-miR-205	0.224328	0.057981	0.471281	0.0634019
hsa-miR-205*	0.254206	-0.267322	0.190099	-0.118575
hsa-miR-2052	0.628355	0.181895	0.6905	0.139927
hsa-miR-2053	-0.110035	0.388099	0.493611	0.417655
hsa-miR-2054	0.992856	1.50204	0.889483	1.39516
hsa-miR-206	-0.913418	-0.831928	-1.04758	-0.886624
hsa-miR-208a	-0.422637	-1.43106	-0.405532	-1.11941
hsa-miR-208b	1.3544	0.180925	0.19111	-0.72238
hsa-miR-20a	1.12759	1.37067	1.13997	1.35511
hsa-miR-20a*	0.690296	0.706984	1.05848	0.897353
hsa-miR-20b	1.01951	0.816309	0.893898	1.1673
hsa-miR-20b*	0.649011	0.463604	-0.695455	0.0689696
hsa-miR-21	1.15925	1.09292	1.03546	1.7167
hsa-miR-21*	-0.625871	0.491556	0.0660444	0.647812
hsa-miR-210	0.510987	0.124822	-0.573799	-0.843634
hsa-miR-211	0.323802	0.805607	0.763815	0.680366
hsa-miR-2110	-2.20827	-1.74814	-1.85203	-1.30457
hsa-miR-2113	0.223258	0.566752	-0.263331	0.375586
hsa-miR-212	-0.115933	-0.337555	0.0637124	2.47627
hsa-miR-214	-0.689156	-0.804759	-0.709641	-0.99361
hsa-miR-214*	-1.09746	-0.781511	-1.30101	-1.10755
hsa-miR-215	-1.95706	-1.13179	-1.27831	-0.899899
hsa-miR-216a	0.0170007	-0.0485029	0.255932	-0.186499
hsa-miR-216b	1.48137	0.935477	1.02256	1.58189
hsa-miR-217	-0.747852	-1.09893	-0.672065	-0.789926
hsa-miR-218	0.794091	0.971618	0.967643	1.41258
hsa-miR-218-1*	-0.861885	-0.395653	-0.887361	-0.926883
hsa-miR-218-2*	0.182352	0.00640642	0.290554	0.16854
hsa-miR-219-1-3p	-2.03514	-1.72803	-1.62274	-1.14983
hsa-miR-219-2-3p	0.357904	-0.198767	-0.0835385	-0.39013
hsa-miR-219-5p	0.27551	0.348179	0.977654	0.852415
hsa-miR-22	-0.760916	-1.25463	-0.1445	-1.45943
hsa-miR-22*	-0.236954	-0.729054	0.0949829	-0.745906
hsa-miR-220a	0.934665	0.687954	1.00314	0.980004
hsa-miR-220b	0.970386	1.09676	1.04905	0.919116
hsa-miR-220c	-1.07275	-0.066251	-0.782351	0.261179
hsa-miR-221	0.495724	0.0133411	0.384042	1.00792
hsa-miR-221*	-2.33869	-1.47843	-2.24227	-1.55723
hsa-miR-222	1.58017	0.790434	0.878997	0.0725111
hsa-miR-222*	-1.31865	-1.91342	-0.9094	-1.16748
hsa-miR-223	0.109079	-0.020043	0.43938	0.332005
hsa-miR-223*	0.912324	1.2376	1.21968	1.25658
hsa-miR-224	-0.601078	-1.48755	-0.140073	-0.910982
hsa-miR-224*	-1.23557	-1.02693	-0.523955	-0.945059
hsa-miR-23a	0.715088	0.337157	0.482021	0.658096
hsa-miR-23a*	1.12444	1.18888	0.892386	0.726885
hsa-miR-23b	0.0256662	0.133357	0.735242	0.296317
hsa-miR-23b*	-0.9893	-1.13939	-0.576498	-1.35847
hsa-miR-24	1.24789	1.27229	1.23682	1.18102
hsa-miR-24-1*	0.414583	0.489002	0.00760905	-0.271813
hsa-miR-24-2*	0.286223	0.260487	-0.966532	-0.858082
hsa-miR-25	-0.585887	-0.455516	-0.0849754	-0.370476
hsa-miR-25*	-2.81846	-2.65236	-2.25315	-2.25684
hsa-miR-26a	0.464736	-0.265006	0.711433	2.61123
hsa-miR-26a-1*	0.61867	0.946597	0.641168	0.676583
hsa-miR-26a-2*	0.494838	0.916376	1.05975	1.17504
hsa-miR-26b	1.09131	0.508614	0.802423	0.580426
hsa-miR-26b*	-0.108612	0.0872879	-0.0108101	-0.171557
hsa-miR-27a	0.0839493	-0.0937521	0.598897	0.150943
hsa-miR-27a*	-0.625417	-1.39555	-1.4645	-0.885789
hsa-miR-27b	0.299539	0.148939	0.576723	0.133231
hsa-miR-27b*	0.216774	0.833969	0.490909	0.939841
hsa-miR-28-3p	-1.09718	-1.15884	-0.916817	-1.03482
hsa-miR-28-5p	-1.94205	-1.49703	-1.75091	-1.46962
hsa-miR-296-3p	0.841314	0.591831	0.894105	0.415628
hsa-miR-296-5p	1.26292	1.28103	0.827672	1.69948
hsa-miR-297	-1.36843	-0.933575	-1.05943	-0.480879
hsa-miR-298	1.4682	0.882457	0.476778	0.617852
hsa-miR-299-3p	-0.0836502	-0.820163	-1.96582	-1.64203
hsa-miR-299-5p	0.528839	-0.26084	1.20379	-0.272529
hsa-miR-29a	0.721764	-0.288161	0.57665	-0.307706
hsa-miR-29a*	0.72273	0.858572	1.32261	0.667504
hsa-miR-29b	0.315295	-0.00620844	0.837097	-0.303147
hsa-miR-29b-1*	0.45372	-0.0283019	0.99966	-0.0901586
hsa-miR-29b-2*	-0.458734	-0.530352	0.463761	-0.320205
hsa-miR-29c	0.381809	0.184443	0.881106	0.0285786
hsa-miR-29c*	0.366055	-0.0147532	-0.340905	-0.457256
hsa-miR-300	0.470955	1.27742	1.12344	1.04998
hsa-miR-301a	0.9972	0.565499	1.15067	1.46172
hsa-miR-301b	1.17942	1.99591	1.79503	1.66713
hsa-miR-302a	0.767478	1.03676	0.683544	0.963324
hsa-miR-302a*	0.969437	0.712652	0.970161	0.952035
hsa-miR-302b	0.780306	1.10515	1.03797	1.17201
hsa-miR-302b*	0.272808	0.746536	0.613141	0.52373
hsa-miR-302c	0.853735	0.69091	0.778382	0.894809
hsa-miR-302c*	-0.0395131	0.898472	1.01193	0.748745
hsa-miR-302d	0.751166	0.880772	1.04946	1.08597
hsa-miR-302d*	0.821749	0.191002	0.4685	-0.605111
hsa-miR-302e	0.276216	0.919973	0.807344	0.807858
hsa-miR-302f	-1.41099	-1.72723	-1.19969	-1.43804
hsa-miR-30a	0.901196	0.658679	0.639308	0.845309
hsa-miR-30a*	0.0131175	-0.420958	0.471992	-0.0221369
hsa-miR-30b	0.421641	1.31479	0.981965	1.41385
hsa-miR-30b*	-0.15622	-0.180743	-1.55263	-1.13926
hsa-miR-30c	0.171423	0.884695	0.712609	1.32177
hsa-miR-30c-1*	-1.536	-1.34014	-0.548662	-0.59549
hsa-miR-30c-2*	-1.9314	-1.88466	-1.95254	-1.26127
hsa-miR-30d	0.741843	0.991655	1.03456	1.34062
hsa-miR-30d*	-0.144595	-0.493205	0.193452	-0.359744
hsa-miR-30e	1.18021	0.751019	1.2381	1.65264
hsa-miR-30e*	0.593102	0.40909	0.525896	0.0955304
hsa-miR-31	-0.770118	-1.44068	-0.171583	-0.653424
hsa-miR-31*	-0.175261	0.0247981	0.839221	-0.0535195
hsa-miR-32	0.871522	0.787319	0.436663	0.385486
hsa-miR-32*	0.373674	0.262553	0.251231	0.0907012
hsa-miR-320a	0.536333	0.866182	0.492886	0.0518259
hsa-miR-320b	0.339464	0.292366	0.282513	-0.171596
hsa-miR-320c	0.942194	1.0261	0.793214	0.0808817
hsa-miR-320d	-0.284399	-0.708866	-0.0395821	-1.02781
hsa-miR-323-3p	-0.637585	-0.364533	-1.26307	-0.711998
hsa-miR-323-5p	-3.57297	-2.79807	-2.38142	-2.20553
hsa-miR-324-3p	0.0130279	-0.21059	-0.10547	-0.014302
hsa-miR-324-5p	-1.34401	-0.815155	-1.05897	-0.839669
hsa-miR-325	0.243385	0.0292316	0.107548	0.327171
hsa-miR-326	0.404148	-0.167488	-1.60806	-1.90297
hsa-miR-328	-0.201246	-0.24091	-0.06721	-0.264995
hsa-miR-329	-0.234735	-0.982551	-0.0927478	-0.571412
hsa-miR-330-3p	-0.636134	-0.0415063	0.142939	0.480856
hsa-miR-330-5p	-1.76436	-2.54218	-1.72726	-2.04887
hsa-miR-331-3p	0.435515	0.507446	0.827461	0.694112
hsa-miR-331-5p	0.481105	0.923112	0.0824581	-0.172452
hsa-miR-335	0.0039497	0.36809	1.13055	0.687974
hsa-miR-335*	1.38647	0.695933	0.745683	0.575315
hsa-miR-337-3p	1.36492	0.516878	0.713225	-0.0925279
hsa-miR-337-5p	0.775504	0.53328	0.633547	0.403837
hsa-miR-338-3p	0.891887	1.4814	1.02821	1.59609
hsa-miR-338-5p	-0.54866	0.192194	0.441457	0.153518
hsa-miR-339-3p	-0.731635	-1.71354	-1.13228	-1.40244
hsa-miR-339-5p	0.328763	0.624476	-0.217731	-0.117318
hsa-miR-33a	0.584238	0.846506	0.179003	0.608314
hsa-miR-33a*	0.547129	1.15394	1.13576	1.29051
hsa-miR-33b	0.142372	0.193861	0.469706	0.501857
hsa-miR-33b*	0.756828	1.10757	0.716157	1.32835
hsa-miR-340	-1.12175	-0.979539	-0.961515	-0.652009
hsa-miR-340*	0.85581	1.21154	0.665039	0.889778
hsa-miR-342-3p	0.258466	0.641018	0.917337	0.920857
hsa-miR-342-5p	-2.72437	-2.32933	-2.40712	-2.11734
hsa-miR-345	0.309028	0.829016	0.726031	0.783112
hsa-miR-346	-1.17409	-1.92635	-1.15178	-1.19134
hsa-miR-34a	0.29894	-0.034143	-0.956737	-0.812526
hsa-miR-34a*	-0.807871	-0.27792	-0.510008	-0.169302
hsa-miR-34b	1.037	0.988592	0.830983	1.02797
hsa-miR-34b*	-1.59566	-1.13801	-1.45925	-1.08851
hsa-miR-34c-3p	-0.0610407	-0.89702	-0.00361619	-0.993639
hsa-miR-34c-5p	-0.0209523	-0.351437	-1.35702	-1.18015
hsa-miR-361-3p	0.875724	0.902689	0.929153	1.24142
hsa-miR-361-5p	0.61437	-0.123308	0.354981	0.2884
hsa-miR-362-3p	0.410611	0.324919	-0.179169	-0.451259
hsa-miR-362-5p	-0.125908	-1.99849	-0.730821	-1.70135
hsa-miR-363	0.481728	0.60871	0.284551	0.370032
hsa-miR-363*	-0.129243	-2.17046	-2.41753	-2.22097
hsa-miR-365	-0.0571184	0.351079	-0.69173	-0.0605343
hsa-miR-365*	-0.518558	-0.373388	-0.480159	-0.128846
hsa-miR-367	1.2454	0.945426	0.71088	0.645258
hsa-miR-367*	0.288826	0.823341	0.622125	0.606661
hsa-miR-369-3p	0.92168	0.957155	1.2501	1.7518
hsa-miR-369-5p	0.272212	0.275291	1.01105	0.742849
hsa-miR-370	0.565473	0.699938	0.518756	0.158029
hsa-miR-371-3p	-0.786249	-0.328166	0.274278	0.0517287
hsa-miR-371-5p	1.13835	0.427145	0.989477	0.593666
hsa-miR-372	0.700265	0.960292	0.875573	0.87212
hsa-miR-373	0.803577	0.984206	1.04263	1.57814
hsa-miR-373*	0.421598	0.383284	0.586514	0.471456
hsa-miR-374a	0.291423	0.384372	1.00221	0.522581
hsa-miR-374a*	1.26517	1.19762	1.01038	1.39166
hsa-miR-374b	0.846413	0.959762	1.45026	1.78637
hsa-miR-374b*	-0.328517	0.0655778	0.0499965	0.404442
hsa-miR-375	0.140224	-0.211608	-0.72843	-0.904966
hsa-miR-376a	0.0633268	0.508169	-0.0195022	0.50018
hsa-miR-376a*	0.400858	0.508964	-0.563244	0.182738
hsa-miR-376b	-0.447232	0.239886	0.0379523	0.467761
hsa-miR-376c	-0.0317581	0.770853	0.602653	0.498727
hsa-miR-377	0.512168	0.948862	1.23345	0.860643
hsa-miR-377*	-0.186487	0.422631	-0.441796	-0.525267
hsa-miR-378	0.603675	0.535325	0.768803	0.534931
hsa-miR-378*	-1.2813	-1.04673	-0.876322	-0.854766
hsa-miR-379	-1.14322	-0.989227	-0.846119	-0.922066
hsa-miR-379*	1.3646	1.20102	1.12686	1.14597
hsa-miR-380	1.10342	0.76621	1.09133	1.38251
hsa-miR-380*	0.879585	0.261822	-1.98417	-1.37187
hsa-miR-381	1.37856	1.32133	1.4621	1.67405
hsa-miR-382	0.670652	0.283056	0.10581	-0.728578
hsa-miR-383	-0.0733043	0.231975	-0.205211	-0.2102
hsa-miR-384	1.05434	0.970347	1.07923	0.945274
hsa-miR-409-3p	0.936147	0.596186	0.052484	0.264352
hsa-miR-409-5p	0.807964	0.796887	0.915801	0.22427
hsa-miR-410	1.20947	0.81189	0.949638	0.730454
hsa-miR-411	0.808705	0.783028	-0.0618247	0.451968
hsa-miR-411*	0.322488	0.669958	0.882132	1.02324
hsa-miR-412	0.723685	1.14107	1.37062	1.28879
hsa-miR-421	-1.34749	-2.0323	-1.4521	-1.7693
hsa-miR-422a	0.539944	0.145484	-0.00410446	0.573803
hsa-miR-423-3p	-0.116564	-0.801119	-0.846803	-0.769881
hsa-miR-423-5p	-1.91277	-1.22096	-1.57616	-1.29999
hsa-miR-424	-0.887384	-1.19563	-0.712755	-0.938181
hsa-miR-424*	0.0350152	0.0663527	0.789451	-0.222478
hsa-miR-425	0.565681	0.486014	0.249782	0.446777
hsa-miR-425*	-0.392194	-0.890549	-0.407105	-1.06343
hsa-miR-429	1.51578	0.993551	0.973265	0.532375
hsa-miR-431	-0.573614	-1.83616	-0.930265	-1.60092
hsa-miR-431*	-0.494206	0.284421	0.0334276	0.492876
hsa-miR-432	-1.65465	-1.67782	-1.93549	-1.02013
hsa-miR-432*	-2.98752	-2.54859	-2.36316	-2.07473
hsa-miR-433	0.817688	0.240652	-1.03221	-0.937201
hsa-miR-448	-0.189894	0.299441	-0.199024	0.252965
hsa-miR-449a	-1.62349	-1.75352	-1.73311	-1.46554
hsa-miR-449b	-2.07946	-1.94236	-1.67371	-1.40345
hsa-miR-449b*	-0.365381	-0.124516	0.188634	0.328468
hsa-miR-450a	0.507963	1.09444	0.896105	0.986322
hsa-miR-450b-3p	0.810514	0.806963	0.196698	0.164347
hsa-miR-450b-5p	-0.478033	-0.276645	-0.456417	-0.151828
hsa-miR-451	0.186953	0.0211121	0.504939	0.447991
hsa-miR-452	1.6539	-0.235541	0.230886	-0.455214
hsa-miR-452*	-0.493922	-0.6442	-0.630757	-0.598162
hsa-miR-453	-0.249036	-0.165772	-2.46034	-2.35072
hsa-miR-454	1.29048	1.22403	1.35086	0.87405
hsa-miR-454*	0.273518	0.517169	0.756694	0.823501
hsa-miR-455-3p	0.581319	0.555396	1.16171	1.16941
hsa-miR-455-5p	0.240719	1.23964	-0.461526	0.508631
hsa-miR-483-3p	-1.43006	-0.608098	-0.737722	-0.174584
hsa-miR-483-5p	-1.0848	-1.37694	-1.08138	-1.18698
hsa-miR-484	-0.0436596	-0.299835	0.148075	-0.389576
hsa-miR-485-3p	-1.31529	-0.415216	-0.751296	-0.404001
hsa-miR-485-5p	0.636205	0.273711	-0.842048	-0.39842
hsa-miR-486-3p	-2.03426	-2.92195	-2.23679	-2.06479
hsa-miR-486-5p	-0.133156	-0.353726	-1.01586	-0.925369
hsa-miR-487a	0.206197	0.241824	0.491129	0.433426
hsa-miR-487b	-0.769562	-0.621942	-0.840841	-0.535328
hsa-miR-488	0.135094	-0.103573	0.428605	-0.0207871
hsa-miR-488*	0.568556	0.421264	0.500613	0.227529
hsa-miR-489	-2.54675	-1.24188	-1.88582	-1.01509
hsa-miR-490-3p	1.21575	0.704006	1.18591	0.718542
hsa-miR-490-5p	-0.563986	0.287523	-0.000719088	0.287002
hsa-miR-491-3p	-2.04854	-1.73495	-1.87011	-1.64409
hsa-miR-491-5p	-3.8252	-2.93449	-2.45915	-2.27007
hsa-miR-492	-0.184924	0.242883	0.201948	1.95141
hsa-miR-493	-0.754206	-0.184557	-1.99348	-1.21879
hsa-miR-493*	-0.643167	-0.722537	-0.414614	-0.579178
hsa-miR-494	-1.1408	-1.97207	-1.01532	-1.35123
hsa-miR-495	1.08965	1.01545	1.29118	1.1642
hsa-miR-496	1.16894	1.29247	0.990926	1.17639
hsa-miR-497	-1.98143	-1.98392	-1.638	-1.63425
hsa-miR-497*	-0.0675445	0.140431	0.408456	0.396031
hsa-miR-498	-0.198473	-0.520611	-0.025017	-1.03775
hsa-miR-499-3p	-0.0417568	-0.271713	0.299342	0.385419
hsa-miR-499-5p	0.334267	-0.0498377	0.836869	-0.106155
hsa-miR-500	-0.0650631	-0.498896	-0.599393	-0.523819
hsa-miR-500*	-1.29482	-1.24303	-0.568497	-0.881632
hsa-miR-501-3p	1.19495	1.22256	1.24149	1.6604
hsa-miR-501-5p	0.271994	0.2794	-0.851775	-0.357975
hsa-miR-502-3p	-1.05086	-0.610502	-0.984529	-0.538617
hsa-miR-502-5p	1.17588	1.01542	0.758031	0.754358
hsa-miR-503	-0.119461	-0.300992	-0.96467	-0.985976
hsa-miR-504	-0.220368	0.351921	0.37011	0.429597
hsa-miR-505	-0.258998	-0.667213	-0.0332792	-0.65284
hsa-miR-505*	0.852668	0.0516491	-1.52487	-1.13874
hsa-miR-506	0.330452	0.124949	-0.684727	-0.698677
hsa-miR-507	0.406431	0.803975	0.251162	0.453698
hsa-miR-508-3p	-1.09579	-0.996336	-0.754324	-0.61864
hsa-miR-508-5p	-0.424199	-0.242406	-0.138152	-0.258419
hsa-miR-509-3-5p	-1.02249	-0.182468	-0.586585	-0.304287
hsa-miR-509-3p	-1.26199	-0.375873	-0.745046	0.312982
hsa-miR-509-5p	0.185432	0.324601	-0.929487	-0.622697
hsa-miR-510	-0.466851	0.0218882	-0.141178	0.061233
hsa-miR-511	-0.851929	-1.5687	-0.223311	-1.21701
hsa-miR-512-3p	0.727671	0.755562	0.383228	0.541928
hsa-miR-512-5p	-0.19967	-0.370118	0.357626	-0.150005
hsa-miR-513a-3p	-0.480404	0.0773214	0.412362	0.091465
hsa-miR-513a-5p	0.372096	0.388511	1.15057	0.739312
hsa-miR-513b	-0.102761	-0.0302533	0.469979	0.0372255
hsa-miR-513c	0.621908	0.0399647	0.730945	0.365649
hsa-miR-514	0.331171	1.09923	0.907213	0.976
hsa-miR-515-3p	-0.523843	0.0105106	-0.320205	0.0292957
hsa-miR-515-5p	-0.405099	-0.768337	-0.230136	-0.755982
hsa-miR-516-3p	0.978983	0.867104	0.326425	0.48042
hsa-miR-516a-5p	0.515684	0.155707	0.622606	-0.20223
hsa-miR-516b	-1.95891	-2.57678	-2.0534	-1.96173
hsa-miR-517*	0.746544	1.12127	0.545535	1.37542
hsa-miR-517a	0.453032	-0.845338	-0.992643	-1.895
hsa-miR-517b	-0.272313	-0.766341	-0.544267	-1.06093
hsa-miR-517c	0.341866	-0.996674	-1.29266	-1.60798
hsa-miR-518a-3p	-0.227692	0.266876	0.0278217	0.322223
hsa-miR-518a-5p	1.1227	1.33462	0.843642	1.93112
hsa-miR-518b	-1.22444	-0.0267337	-0.565817	1.23383
hsa-miR-518c	-0.314516	0.392867	-0.000393571	0.566375
hsa-miR-518c*	1.06895	0.581183	0.484849	0.220286
hsa-miR-518d-3p	-0.902148	0.196771	0.0782774	0.0821151
hsa-miR-518d-5p	0.900129	0.854071	1.14911	1.08584
hsa-miR-518e	0.621368	0.79149	0.789539	0.614247
hsa-miR-518e*	0.655711	0.73716	0.776795	0.705865
hsa-miR-518f	0.810158	0.723682	0.63234	0.4209
hsa-miR-518f*	1.04382	1.55195	1.36103	1.20698
hsa-miR-519a	1.02117	0.908922	0.98154	1.19596
hsa-miR-519b-3p	0.420178	1.08968	0.902233	1.06145
hsa-miR-519c-3p	1.47387	1.52884	1.30657	1.67332
hsa-miR-519d	0.971405	1.27653	1.07941	1.45535
hsa-miR-519e	-1.88433	-0.904575	-0.523071	-0.918245
hsa-miR-519e*	0.145056	0.563573	-0.268298	-0.32252
hsa-miR-520a-3p	1.00961	0.896316	0.437457	1.0658
hsa-miR-520a-5p	-0.573157	-0.328662	-0.561704	-0.327879
hsa-miR-520b	0.285291	1.06912	1.11201	1.26823
hsa-miR-520c-3p	0.00817144	0.6575	0.62219	0.758335
hsa-miR-520d-3p	0.725376	0.666623	0.769204	0.55745
hsa-miR-520d-5p	0.779957	0.847316	0.257676	0.514415
hsa-miR-520e	0.646866	0.269876	1.16269	0.642009
hsa-miR-520f	1.13183	0.877273	0.970731	0.405451
hsa-miR-520g	1.16639	0.900511	1.17294	1.35346
hsa-miR-520h	0.722133	0.83261	1.227	0.73774
hsa-miR-521	0.29604	0.897601	0.674696	0.940863
hsa-miR-522	0.254296	0.226825	-0.00208338	-0.493113
hsa-miR-523	0.803501	0.569231	0.973456	0.647734
hsa-miR-524-3p	-0.185042	0.798316	0.530774	1.31689
hsa-miR-524-5p	-0.558107	0.253233	-0.167677	0.0988541
hsa-miR-525-3p	0.566659	0.8062	0.374749	1.1056
hsa-miR-525-5p	-0.272426	-0.0276268	-1.25958	-0.748499
hsa-miR-526b	-2.46325	-2.13826	-1.8909	-1.64726
hsa-miR-526b*	0.863057	1.24636	0.812455	1.16584
hsa-miR-532-3p	-0.838733	0.326273	-0.378124	0.342696
hsa-miR-532-5p	-0.332456	0.303971	-0.888855	-0.0678184
hsa-miR-539	1.02164	0.925305	0.642481	0.898229
hsa-miR-541	-0.768584	-0.354616	-2.03487	-1.98804
hsa-miR-541*	1.87899	1.12616	1.1796	1.46675
hsa-miR-542-3p	-1.85863	-1.71542	-1.30445	-1.18308
hsa-miR-542-5p	1.08535	0.17781	0.223637	-0.293384
hsa-miR-543	-0.217626	-0.365901	-0.086445	-0.204727
hsa-miR-544	-1.04974	-2.32672	-1.70108	-2.07631
hsa-miR-545	0.806897	1.22483	1.20471	1.4649
hsa-miR-545*	0.875326	1.54807	1.20513	1.09254
hsa-miR-548a-3p	0.369435	0.114905	-0.0348169	-0.303203
hsa-miR-548a-5p	1.03417	1.40254	1.37619	1.03559
hsa-miR-548b-3p	0.783122	0.547521	0.944981	0.513903
hsa-miR-548b-5p	1.55311	1.25042	1.45696	1.32578
hsa-miR-548c-3p	0.749446	1.32687	0.964642	1.838
hsa-miR-548c-5p	1.28894	1.39228	1.46858	1.82963
hsa-miR-548d-3p	1.09777	1.02213	0.47088	0.243868
hsa-miR-548d-5p	1.35618	0.931121	1.06488	1.73077
hsa-miR-548e	0.508414	0.324116	0.75601	0.250638
hsa-miR-548f	0.828093	0.270913	0.79449	0.479132
hsa-miR-548g	0.604574	0.359852	0.544556	-0.0352613
hsa-miR-548h	0.884272	1.02919	1.51551	1.20691
hsa-miR-548i	1.1388	1.35107	1.02622	1.21988
hsa-miR-548j	0.834884	-0.0511968	0.898587	0.404207
hsa-miR-548k	0.434436	1.22632	1.01714	0.906747
hsa-miR-548l	1.15703	1.42575	1.40913	1.31295
hsa-miR-548m	0.133929	-0.29182	-0.0817403	0.327131
hsa-miR-548n	1.37059	0.9535	0.978336	0.753232
hsa-miR-548o	0.780188	0.969393	1.09533	1.54696
hsa-miR-548p	0.690662	0.875527	0.87572	0.98254
hsa-miR-549	0.908904	1.1391	1.08716	1.07019
hsa-miR-550	-0.435389	-0.726998	0.049085	0.028107
hsa-miR-550*	-0.475026	-1.95129	-1.14584	-2.09573
hsa-miR-551a	1.20766	1.4975	1.34158	1.32505
hsa-miR-551b	0.60819	0.665968	0.654905	0.792805
hsa-miR-551b*	0.727272	0.804802	0.787591	0.648397
hsa-miR-552	-3.16687	-2.28856	-2.42714	-2.02896
hsa-miR-553	0.964872	0.994505	0.838641	1.05067
hsa-miR-554	0.688201	0.751655	0.857025	0.897545
hsa-miR-555	0.853943	-0.749597	-1.80426	-1.54548
hsa-miR-556-3p	0.128218	-0.0845249	-0.607119	-1.26124
hsa-miR-556-5p	1.31023	0.210106	0.209253	0.367778
hsa-miR-557	-0.161793	-0.0224138	-0.936282	-0.298334
hsa-miR-558	-0.0898105	-0.460936	0.541722	0.148731
hsa-miR-559	0.901137	0.484234	0.752719	0.789853
hsa-miR-561	0.77002	0.274124	0.215634	0.492212
hsa-miR-562	-0.0486297	0.10276	0.581989	0.40739
hsa-miR-563	0.843182	0.663319	-0.326935	-1.43944
hsa-miR-564	-1.43207	-0.933869	-0.923577	-0.424325
hsa-miR-566	0.729375	0.890666	1.30356	1.09187
hsa-miR-567	-0.204546	-0.108399	-0.0258334	-0.0671107
hsa-miR-568	1.27335	1.44483	1.25124	1.66406
hsa-miR-569	-1.15444	-0.329283	-0.888177	-0.776231
hsa-miR-570	0.561494	0.310842	0.434926	0.0692371
hsa-miR-571	-1.36276	-1.55784	-1.16916	-1.40028
hsa-miR-572	0.203598	0.874298	1.11935	0.952903
hsa-miR-573	-0.818177	-0.316728	-0.66686	-0.476392
hsa-miR-574-3p	1.01219	1.55633	1.2991	0.898965
hsa-miR-574-5p	0.584355	0.408173	0.836184	0.184188
hsa-miR-575	0.759555	0.808966	0.390995	0.576602
hsa-miR-576-3p	-0.277596	0.101794	-0.106888	0.298386
hsa-miR-576-5p	0.486429	0.317381	0.923215	0.716028
hsa-miR-577	0.734632	1.37975	1.24786	1.14262
hsa-miR-578	-0.644275	-0.594193	-0.726655	-0.562238
hsa-miR-579	-1.52447	-1.28275	-0.880364	-1.04815
hsa-miR-580	0.252502	0.251943	0.641559	0.369619
hsa-miR-581	0.335598	0.316563	0.484662	-0.22331
hsa-miR-582-3p	-1.12273	-1.62712	-0.781519	-1.38518
hsa-miR-582-5p	-0.606417	-0.650298	-1.19537	-0.335533
hsa-miR-583	0.709812	0.334932	0.179176	0.788123
hsa-miR-584	0.12538	-0.527019	0.261712	-0.666114
hsa-miR-585	-1.6279	-2.05274	-1.85839	-1.78107
hsa-miR-586	0.133617	0.401056	0.690646	0.616212
hsa-miR-587	0.664395	1.05288	1.06209	1.14241
hsa-miR-588	0.125693	1.12878	0.089677	-0.294539
hsa-miR-589	0.675424	0.0628062	0.263062	0.00627011
hsa-miR-589*	-0.0520378	-0.95755	0.261257	-1.16834
hsa-miR-590-3p	0.528677	0.666852	1.085	0.612093
hsa-miR-590-5p	0.404619	0.585148	1.08438	1.31475
hsa-miR-591	-0.977669	0.298988	-0.0894225	0.357435
hsa-miR-592	0.794802	0.860206	-0.245981	0.601553
hsa-miR-593	-0.190548	0.0407463	-2.30302	-1.68795
hsa-miR-593*	-0.327381	-0.343708	-0.0794291	0.105968
hsa-miR-595	0.89337	0.930486	1.26994	0.744137
hsa-miR-596	-1.37087	-1.05202	-1.37831	-1.30701
hsa-miR-597	0.751869	0.96883	1.12355	1.26618
hsa-miR-598	0.478341	0.488929	1.06142	0.790442
hsa-miR-599	0.695316	1.2179	1.04594	1.45303
hsa-miR-600	0.287014	0.398332	0.402693	-0.00826835
hsa-miR-601	-1.54927	-1.43776	-1.49155	-1.44684
hsa-miR-602	0.661839	0.394261	1.06519	0.683068
hsa-miR-603	-0.226297	-0.176404	0.315303	-0.421235
hsa-miR-604	0.0308661	-0.859801	-1.85503	-1.57816
hsa-miR-605	-2.16013	-1.96559	-1.87602	-1.50223
hsa-miR-606	0.974062	1.32896	0.899037	1.46808
hsa-miR-607	0.3177	0.916703	0.989313	1.16137
hsa-miR-608	-3.30592	-2.82891	-2.38165	-2.1127
hsa-miR-609	-2.08384	-2.24894	-1.69884	-1.73204
hsa-miR-610	0.102603	-0.587572	-0.121518	-1.12004
hsa-miR-611	0.85928	0.857596	1.05708	1.28072
hsa-miR-612	-0.743308	-0.447868	-0.136037	0.249349
hsa-miR-613	-0.965301	-1.11784	-1.00679	-0.998762
hsa-miR-614	0.852236	0.987264	0.897415	1.11506
hsa-miR-615-3p	0.82415	0.874955	1.00772	-0.0544977
hsa-miR-615-5p	1.03291	0.917708	0.719848	0.929338
hsa-miR-616	0.0697596	0.351873	0.297178	0.199958
hsa-miR-616*	0.743547	1.31889	0.923182	1.40216
hsa-miR-617	-2.24644	-0.034679	-1.06138	-0.0979015
hsa-miR-618	0.236739	-0.247494	0.884069	-0.387179
hsa-miR-619	0.692793	0.510245	1.23052	0.799873
hsa-miR-620	-0.0661896	-0.729222	-1.29849	-1.13013
hsa-miR-621	1.25773	1.00607	-0.190758	-0.240222
hsa-miR-622	0.560582	0.00988147	0.104051	-0.332179
hsa-miR-623	0.267071	0.190298	0.262689	-0.0482999
hsa-miR-624	0.406253	0.261091	-1.1769	-0.850436
hsa-miR-624*	-0.390997	-0.503381	0.181213	-0.458403
hsa-miR-625	0.171914	-0.981035	-1.75559	-1.75986
hsa-miR-625*	1.29413	1.23138	0.885171	1.42619
hsa-miR-626	0.568023	0.37778	-0.512851	-0.269761
hsa-miR-627	0.167511	0.748817	0.80676	0.533636
hsa-miR-628-3p	0.13197	0.608609	0.410995	0.671749
hsa-miR-628-5p	-0.578033	-2.24868	-1.20155	-1.86539
hsa-miR-629	-0.651726	-0.943122	-0.52098	-1.64841
hsa-miR-629*	0.000302774	-0.799089	-1.09012	-1.29541
hsa-miR-630	-0.375381	-0.565266	-1.11909	-0.958892
hsa-miR-631	-3.29305	-1.53818	-2.30863	-0.950679
hsa-miR-632	-1.56599	-1.90666	-1.30855	-1.41419
hsa-miR-633	0.484485	0.876354	-0.0249865	0.948896
hsa-miR-634	-3.55366	-2.9284	-2.46394	-2.29503
hsa-miR-635	1.17698	0.539193	0.0626248	-0.0241138
hsa-miR-636	1.65274	0.599651	0.551351	-0.26465
hsa-miR-637	-1.41285	-2.112	-2.26094	-2.11895
hsa-miR-638	1.36495	1.19823	1.09775	1.03691
hsa-miR-639	0.51745	0.441619	0.877298	0.76199
hsa-miR-640	0.913232	1.10252	0.179796	0.904427
hsa-miR-641	1.0478	0.9275	1.17274	1.14273
hsa-miR-642	0.566312	-0.551867	0.749479	-0.132095
hsa-miR-643	0.473657	0.801108	0.813366	0.586459
hsa-miR-644	-3.38828	-2.4606	-2.35561	-1.88026
hsa-miR-645	0.494682	0.60515	0.099463	0.236785
hsa-miR-646	-2.78535	-2.52096	-1.97308	-1.90077
hsa-miR-647	-0.905986	-1.91726	-0.865195	-0.643283
hsa-miR-648	-0.363612	-0.779381	-1.28438	-1.08791
hsa-miR-649	0.473714	0.948618	0.930878	0.792962
hsa-miR-650	-0.255755	-0.730134	0.0605107	-0.0617419
hsa-miR-651	0.11865	0.271144	0.697873	0.658503
hsa-miR-652	-0.141597	0.538297	0.35521	0.917003
hsa-miR-653	0.614535	0.495645	-0.0135694	-0.494079
hsa-miR-654-3p	-1.07417	-1.21814	-1.23723	-1.23327
hsa-miR-654-5p	-2.76364	-2.55462	-2.17641	-1.85105
hsa-miR-655	0.672756	0.825622	0.153616	0.491326
hsa-miR-656	0.129413	0.401719	0.674891	0.384476
hsa-miR-657	-2.05791	-1.21762	-1.40575	-0.912987
hsa-miR-658	0.7608	0.972953	1.15318	0.317353
hsa-miR-659	-0.0164518	0.632166	0.939244	1.04899
hsa-miR-660	0.533355	1.35515	0.707378	0.468901
hsa-miR-661	0.119384	-0.365964	-2.23569	-1.81141
hsa-miR-662	0.86583	1.28729	0.717364	0.941853
hsa-miR-663	0.0464554	-0.0769144	0.631012	0.57282
hsa-miR-663b	0.944358	1.18211	1.04829	0.970386
hsa-miR-664	0.70996	0.839004	0.82098	0.779068
hsa-miR-664*	-0.354532	-1.77396	0.00696311	-1.40405
hsa-miR-665	-0.229323	0.387348	-1.64021	-1.2503
hsa-miR-668	0.538586	0.997937	0.624648	0.492654
hsa-miR-671-3p	-0.536528	-0.0630053	-1.48472	-0.980583
hsa-miR-671-5p	-0.75771	-0.709879	-0.417229	-0.895064
hsa-miR-675	0.587469	0.027078	-0.213109	-0.0740964
hsa-miR-675*	-1.14492	-0.436128	-0.634954	-0.110658
hsa-miR-7	-2.33049	-1.69964	-1.74683	-1.69833
hsa-miR-7-1*	1.00237	1.25458	0.990236	1.57211
hsa-miR-7-2*	0.483682	0.705974	0.966522	0.733534
hsa-miR-708	-1.01718	-1.03367	-2.1062	-1.97046
hsa-miR-708*	0.923489	0.85814	0.78566	0.593263
hsa-miR-720	0.767741	0.2226	1.13954	1.00794
hsa-miR-744	-1.9131	-2.46806	-2.11596	-1.86788
hsa-miR-744*	-2.58888	-1.7394	-2.16984	-1.4403
hsa-miR-758	-1.14194	-0.16372	-0.360741	-0.0534094
hsa-miR-760	-0.554295	-1.81868	-0.648147	-1.43388
hsa-miR-765	-2.16052	-2.387	-1.75008	-1.93418
hsa-miR-766	-1.63064	-1.06795	-1.36863	-1.10262
hsa-miR-767-3p	-0.104636	0.699457	0.446411	0.51355
hsa-miR-767-5p	-0.236783	-0.0147461	0.08372	0.294155
hsa-miR-768-3p	0.390663	0.613527	0.908584	0.603019
hsa-miR-768-5p	-0.301565	-1.30505	-0.346255	-0.978664
hsa-miR-769-3p	-0.956397	-0.96215	-1.58078	-0.766147
hsa-miR-769-5p	-0.613829	-0.487769	-0.151238	-0.401682
hsa-miR-770-5p	0.310353	1.02939	0.906009	0.906629
hsa-miR-801	-1.0731	-0.706414	-1.25723	-1.39853
hsa-miR-802	-0.0529979	-0.300674	-0.695179	-1.27094
hsa-miR-873	0.473407	0.446524	0.733902	0.640622
hsa-miR-874	-1.63663	-2.09011	-1.97664	-1.90636
hsa-miR-875-3p	0.360054	1.0096	0.996795	0.838161
hsa-miR-875-5p	0.059473	0.0792399	0.494197	0.00510305
hsa-miR-876-3p	-1.6886	-1.94185	-2.41298	-2.36009
hsa-miR-876-5p	0.447103	0.912908	0.53714	0.625539
hsa-miR-877	1.20834	1.00131	1.28911	0.720514
hsa-miR-877*	-0.603889	-1.22159	-0.132195	-0.634872
hsa-miR-885-3p	-2.1852	-2.65066	-1.98484	-1.994
hsa-miR-885-5p	-0.438384	-0.324117	0.063745	-0.533729
hsa-miR-886-3p	0.756265	0.436585	-0.837978	-0.835666
hsa-miR-886-5p	0.612678	0.804767	1.20028	1.00882
hsa-miR-887	0.264583	0.260201	0.0222684	-0.18207
hsa-miR-888	0.85022	0.918858	0.967368	0.746465
hsa-miR-888*	-1.0954	-0.838532	-0.897419	-0.508686
hsa-miR-889	0.790807	0.70651	0.230558	0.165485
hsa-miR-890	-0.512252	-1.21504	0.102052	-1.5243
hsa-miR-891a	0.9242	1.0247	0.650966	1.15571
hsa-miR-891b	-1.61947	-1.24808	-1.11125	-0.819247
hsa-miR-892a	-1.60316	-1.8447	-1.31809	-1.26142
hsa-miR-892b	-3.53857	-2.49183	-2.35631	-2.03593
hsa-miR-9	0.787777	0.603052	0.995272	0.483559
hsa-miR-9*	-1.26255	-1.19745	-1.46565	-1.25172
hsa-miR-920	0.13268	-0.554432	0.602204	-0.429588
hsa-miR-921	0.553141	0.807663	0.479882	0.64884
hsa-miR-922	-0.0870571	-0.0197318	-0.068353	0.34748
hsa-miR-923	0.914091	1.05662	0.720089	1.36485
hsa-miR-924	0.828212	0.670885	0.764826	0.451203
hsa-miR-92a	0.0459933	-0.279195	0.582079	0.397486
hsa-miR-92a-1*	-0.998447	-2.45918	-2.47003	-2.37257
hsa-miR-92a-2*	-0.743166	-2.07167	-1.92566	-1.25823
hsa-miR-92b	0.179824	-0.46226	-0.0907896	-0.00864221
hsa-miR-92b*	0.845583	0.627146	0.705982	0.387095
hsa-miR-93	0.827017	1.06264	0.871601	1.1954
hsa-miR-93*	-1.85078	-1.25653	-1.50295	-1.08451
hsa-miR-933	0.34897	0.504818	0.525843	0.497538
hsa-miR-934	0.538283	0.603392	1.05972	0.150467
hsa-miR-935	0.983934	0.878356	0.00436674	0.578896
hsa-miR-936	0.100842	-0.0341563	0.350969	-0.0295126
hsa-miR-937	0.231741	-0.333811	0.646799	-0.488543
hsa-miR-938	0.00170154	-0.85452	-0.14206	-1.21289
hsa-miR-939	0.593695	0.106576	-0.737398	-1.76284
hsa-miR-940	-1.51092	-1.28059	-1.54829	-0.659634
hsa-miR-941	0.910178	0.409312	0.415588	-0.463091
hsa-miR-942	-0.193276	-0.300479	0.0591404	-0.554849
hsa-miR-943	-0.274122	0.0334294	-0.00343064	-0.353001
hsa-miR-944	-0.669807	-0.192992	-0.390005	-0.409936
hsa-miR-95	0.342897	0.279586	0.472057	0.885422
hsa-miR-96	-0.865032	0.161966	-0.474542	-0.0262897
hsa-miR-96*	-0.30044	0.292878	-0.134156	0.464484
hsa-miR-98	0.465008	0.298027	0.289828	0.320814
hsa-miR-99a	1.14306	1.1789	1.22323	1.25966
hsa-miR-99a*	1.30439	1.15172	0.671179	0.447622
hsa-miR-99b	0.616398	0.792013	0.774076	0.729761
hsa-miR-99b*	0.784901	0.815864	1.01769	0.784823

## Sheet: Table S2
Table S2. Z-scores for miR-126, EGFL7 and miR-132 in KRAS-WT and KRAS-mutant CRC patient samples (TCGA; cBioPortal).
SAMPLE ID	KRAS MUTATION	EGFL7 (Z-score)	miR-126 (Z-score)	miR-132 (Z-score)
TCGA-AA-3681	A146T	-0.2749	0.1829	-0.3031
TCGA-AA-3852	G12A	1.1199	1.6146	0.2487
TCGA-AA-3522	G12C	-0.8821	-1.416	-0.3602
TCGA-AA-3696	G12C	-0.276	-1.7995	-0.2475
TCGA-A6-3808	G12D	1.1569	-1.0853	-0.3602
TCGA-AA-3532	G12D	-0.5914	0.4996	-0.0367
TCGA-AA-3548	G12D	0.4707	-2.0683	0.0133
TCGA-AA-3560	G12D	0.4699	-2.1569	0.1102
TCGA-AA-3695	G12D	-0.5794	-0.0634	0.9117
TCGA-AA-3715	G12D	0.646	1.3752	3.2836
TCGA-AA-3818	G12D	-0.1085	1.4827	-1.2574
TCGA-AA-3848	G12D	-0.4846	0.711	-0.4185
TCGA-AA-3870	G12D	0.1497	-2.3043	-0.4185
TCGA-AA-3939	G12D	-0.6667	0.894	-1.617
TCGA-AA-3941	G12D	2.0096	-1.4326	0.5039
TCGA-AA-3556	G12R	-0.6417	-0.3741	-1.3424
TCGA-AA-3814	G12S	0.3277	0.1788	-0.6672
TCGA-AA-3520	G12V	0.4628	-0.5063	0.2034
TCGA-AA-3530	G12V	-1.5086	-1.9389	0.0133
TCGA-AA-3837	G12V	-1.1392	-0.7154	-0.193
TCGA-AA-3844	G12V	-0.0279	1.1874	-0.8721
TCGA-AA-3854	G12V	0.0971	-1.4881	-0.4185
TCGA-AA-3680	G13D	-0.5261	0.435	-0.7336
TCGA-AA-3842	G13D	-0.088	2.343	-1.7158
TCGA-AA-3977	K117N	0.1426	0.3278	1.9502
TCGA-AA-3672	Q61K	0.5054	-0.3053	1.5656
TCGA-AA-3845	Q61K	-0.9914	-0.3478	0.7712
TCGA-AA-3521	Q61L	-1.3918	-1.4729	-0.8721
TCGA-A6-2670	WT	-0.6645	0.4656	-0.0367
TCGA-A6-2672	WT	0.1236	-0.0547	2.3204
TCGA-A6-2674	WT	0.9517	0.1819	0.8774
TCGA-A6-2676	WT	-0.0585	-0.317	0.979
TCGA-A6-2677	WT	-0.835	-0.1227	-0.2475
TCGA-A6-2678	WT	-0.6343	0.4144	-0.193
TCGA-A6-3809	WT	-0.2745	-0.469	1.7414
TCGA-A6-3810	WT	0.6222	-1.0012	0.4218
TCGA-AA-3514	WT	0.421	0.6522	0.2487
TCGA-AA-3516	WT	0.2818	0.1423	1.376
TCGA-AA-3518	WT	1.2741	-0.4212	0.6603
TCGA-AA-3519	WT	1.0815	0.9093	0.6221
TCGA-AA-3524	WT	0.2938	-0.4371	0.0622
TCGA-AA-3525	WT	1.0367	-1.0408	0.3368
TCGA-AA-3526	WT	0.043	-0.6066	0.3797
TCGA-AA-3527	WT	1.7129	-0.3621	-0.4783
TCGA-AA-3529	WT	0.1863	-1.0452	-0.0367
TCGA-AA-3531	WT	-1.9467	-0.6612	-0.6672
TCGA-AA-3534	WT	1.8472	0.6172	-0.3031
TCGA-AA-3538	WT	0.4897	0.1208	-0.3602
TCGA-AA-3542	WT	1.3737	1.3661	-1.2574
TCGA-AA-3543	WT	-0.0715	-1.3116	0.544
TCGA-AA-3544	WT	-1.0492	0.4527	1.0766
TCGA-AA-3552	WT	0.0837	0.6981	-0.6026
TCGA-AA-3553	WT	0.5733	0.0626	-0.7336
TCGA-AA-3562	WT	0.2419	0.5468	-0.0877
TCGA-AA-3666	WT	0.2807	-0.1127	1.2008
TCGA-AA-3675	WT	-0.6537	-0.5478	0.3797
TCGA-AA-3679	WT	2.4603	0.2309	-0.2475
TCGA-AA-3684	WT	1.7659	1.154	1.6172
TCGA-AA-3685	WT	0.3438	1.1763	0.8774
TCGA-AA-3692	WT	0.1397	0.1788	0.4632
TCGA-AA-3812	WT	-0.3951	0.322	0.1102
TCGA-AA-3815	WT	-0.0865	-0.912	1.012
TCGA-AA-3819	WT	-0.5917	0.5005	0.7348
TCGA-AA-3831	WT	-0.0044	1.3591	-0.6672
TCGA-AA-3833	WT	0.4184	0.4702	0.1572
TCGA-AA-3846	WT	-1.6142	0.4031	-1.0189
TCGA-AA-3850	WT	0.6987	1.4284	0.1572
TCGA-AA-3856	WT	-0.1604	0.8842	-1.3424
TCGA-AA-3858	WT	0.6143	1.251	-0.0877
TCGA-AA-3860	WT	-0.6216	0.322	-0.1398
TCGA-AA-3861	WT	-0.5212	-1.2292	-1.5219
TCGA-AA-3866	WT	-0.2954	0.0099	-0.3602
TCGA-AA-3867	WT	0.3378	0.9012	-1.1753
TCGA-AA-3869	WT	1.4487	0.9707	-3.0216
TCGA-AA-3872	WT	1.158	-1.4797	-2.5512
TCGA-AA-3875	WT	-0.6346	0.3547	-0.7336
TCGA-AA-3877	WT	2.1349	1.0293	0.2931
TCGA-AA-3947	WT	1.0043	0.2724	-0.3602
TCGA-AA-3949	WT	0.3602	1.664	1.2008
TCGA-AA-3955	WT	-0.4719	-0.8726	0.2931
TCGA-AA-3956	WT	-0.9268	-0.1227	0.8425
TCGA-AA-3970	WT	0.4975	-1.1245	-1.0189
TCGA-AA-3971	WT	-0.5712	0.85	0.3797
TCGA-AA-3976	WT	0.2385	-0.8656	-0.4783
TCGA-AA-3982	WT	-0.2309	0.9974	0.6221

## Sheet: Table S3
Table S3. Gene expresion changes as assessed by microarrays from HCT116-KRAS-Mutant cells transfected with a control siRNA (CTL) or miR-126 mimics for 48 h.
SYMBOL	ACCESSION	Fold change (CTL/miR-126)	P.Value	adj.P.Val
CPA4	NM_016352.2	5.46416	0	0
PBRM1	NM_181042.2	3.93401	0.073393	0.25465
DCBLD2	NM_080927.3	3.91768	0	0
SLC39A6	NM_012319.3	3.88254	0	0
ANKRD57	NM_023016.3	3.73213	0	0
PIK3R2	NM_005027.2	3.71922	0	0
SLC7A5	NM_003486.5	3.65533	0	0
DOCK7	NM_033407.2	3.22433	0	0
SNORA28	NR_002964.1	3.14705	0	0
GLT25D1	NM_024656.2	3.1145	0	0
SLC39A6	NM_012319.2	3.11018	0	0
MFF	NM_020194.4	3.09728	0	0
DCBLD2	NM_080927.3	3.0887	0	0
CDC25C	NM_001790.3	3.04829	0.05693	0.211862
STK24	NM_003576.3	2.97111	0	0
THBS1	NM_003246.2	2.95263	0	0
ITGAV	NM_002210.2	2.86592	0	0
SNORA62	NR_002324.1	2.83235	0	0
SNORA42	NR_002974.1	2.73019	0	0
CMTM4	NM_181521.2	2.66845	0	0
WDR41	NM_018268.2	2.64451	0	0
UAP1	NM_003115.3	2.60991	0	0
PPP3CB	NM_021132.1	2.59908	0	0
SDC1	NM_001006946.1	2.57576	0	0
DKK1	NM_012242.2	2.55089	0	0
COX4NB	NM_006067.3	2.54735	0	0
FEN1	NM_004111.4	2.5245	0	0
SDC4	NM_002999.2	2.48802	0	0
CBFB	NM_001755.2	2.44189	0	0
RN7SK	NR_001445.1	2.43851	0	0
TXNDC5	NM_030810.2	2.43513	0	0
ITGB5	NM_002213.3	2.40827	0	0
IGF2BP2	NM_006548.4	2.40161	0	1e-06
GOLPH3	NM_022130.3	2.36854	0	0
PSME3	NM_005789.2	2.35708	0	0
PRPF4	NM_004697.3	2.35218	0	0
TXNDC5	NM_022085.3	2.34404	0	0
RN7SK	NR_001445.1	2.29262	0	0
PM20D2	NM_001010853.1	2.28786	0	0
PVRL3	NM_015480.1	2.27521	0	0
CD9	NM_001769.2	2.25793	0	0
PRNP	NM_183079.2	2.25324	0	0
HOXB8	NM_024016.3	2.25168	0	0
MAPK6	NM_002748.2	2.23923	0	0
IRS1	NM_005544.1	2.22222	0	0
BRWD1	NM_001007246.1	2.22222	0	0
PRNP	NM_001080121.1	2.2176	0	0
LARP6	NM_018357.2	2.21146	0	0
IAH1	NM_001039613.1	2.2084	0	0
PVRL3	NM_015480.1	2.20381	0	0
ACPL2	NM_152282.3	2.20228	0	0
H3F3B	NM_005324.3	2.19466	0	5e-06
MST4	NM_001042453.1	2.18707	0	0
TMED5	NM_016040.3	2.17347	0	0
F3	NM_001993.2	2.16295	0	0
PMM1	NM_002676.1	2.15397	0	0
NR2F2	NM_021005.2	2.14355	0	1e-06
SLC3A2	NM_001013251.1	2.14355	0	2e-06
CTNNB1	NM_001098209.1	2.12874	0	0
MST4	NM_016542.3	2.10526	0	0
CRYZ	NM_001889.2	2.1038	0	3e-06
ACPL2	NM_152282.2	2.10089	0	0
SLC3A2	NM_001013251.1	2.08493	0	0
CDK6	NM_001259.5	2.08349	0	0
SNORA67	NR_002912.1	2.0806	0	0
FEN1	NM_004111.4	2.0648	0	0
ATP6V1D	NM_015994.2	2.06337	0	0
SNORD3D	NR_006882.1	2.06337	0	0
SNORA6	NR_002325.1	2.05765	0	0
BTF3L4	NM_152265.1	2.05338	0	0
SNORD3A	NR_006880.1	2.05338	0	0
ILK	NM_004517.2	2.05196	0	0
FAM103A1	NM_031452.2	2.04769	0	0
CYBRD1	NM_024843.2	2.04344	0	0
M6PRBP1	NM_005817.3	2.0223	0	2e-06
STK3	NM_006281.2	2.01252	0	0
TMEM97	NM_014573.2	2.00834	0	0
GLE1	NM_001003722.1	2.00834	0	5e-06
PSME3	NM_005789.2	1.98894	0	1e-06
CHSY1	NM_014918.3	1.98618	0	0
RAB11FIP1	NM_001002814.1	1.97931	0	0
PEBP1	NM_002567.2	1.97931	0	3e-06
MET	NM_000245.2	1.97794	0	2e-06
RAB5B	NM_002868.2	1.96837	0	0
XBP1	NM_001079539.1	1.9602	0	0
BCAR3	NM_003567.2	1.95748	0	0
CALM2	NM_001743.3	1.95206	0	0
PPPDE1	NM_016076.3	1.95206	0	0
TMED7	NM_181836.3	1.94666	0	2e-06
CYBRD1	NM_024843.2	1.94531	0	0
LOC731314	XM_001129173.1	1.94261	0	1e-06
SLC1A5	NM_005628.1	1.93858	0	5e-06
GJB2	NM_004004.4	1.93455	0	0
GOLT1B	NM_016072.3	1.93187	0	0
SLC3A2	NM_001012661.1	1.92119	0	1e-06
CLIC4	NM_013943.1	1.91587	0	0
AES	NM_001130.5	1.91587	0	1e-06
TSPYL1	NM_003309.2	1.91189	0	0
TMED7	NM_181836.3	1.91057	0	1e-06
UBQLN2	NM_013444.2	1.9066	0	0
TXNDC5	NM_030810.2	1.9066	0	1e-06
PQLC3	NM_152391.3	1.90264	0	0
WDYHV1	NM_018024.1	1.89474	0	0
RAB11FIP2	NM_014904.1	1.8908	0	0
SLC35B2	NM_178148.1	1.88688	0	0
GTF2B	NM_001514.3	1.88426	0	0
HERPUD1	NM_001010990.1	1.88426	0	0
FN3KRP	NM_024619.2	1.87905	0	0
DUS3L	NM_020175.1	1.87644	0	1e-06
WDYHV1	NM_018024.1	1.87254	0	0
AP3S1	NM_001002924.1	1.8609	0	0
ADAM9	NM_003816.2	1.8609	0	0
ASAP2	NM_003887.2	1.85061	0	0
MLEC	NM_014730.2	1.85061	0	0
RAB23	NM_016277.3	1.84421	0	0
NPTN	NM_017455.2	1.8391	0	1e-06
MLEC	NM_014730.2	1.83655	0	1e-06
EML1	NM_004434.2	1.83274	0	0
SNORA2B	NR_002951.1	1.83274	0	0
TNFRSF10B	NM_003842.3	1.8264	0	1e-06
PRKCA	NM_002737.2	1.82387	0	2e-06
SOCS2	NM_003877.3	1.82008	0	0
RAP1GDS1	NM_021159.3	1.81882	0	0
FBXO33	NM_203301.1	1.81882	1e-06	2.6e-05
RAB23	NM_016277.3	1.81378	0	0
TBC1D14	NM_020773.1	1.81252	0	2e-06
EIF2AK1	NM_014413.2	1.80625	0	1e-06
CMTM7	NM_181472.1	1.79626	0	0
FGFR3	NM_022965.1	1.79378	0	0
PRPS2	NM_001039091.1	1.79129	0	5e-06
CTNNAL1	NM_003798.1	1.78757	0	1.7e-05
PRPS2	NM_001039091.1	1.78633	0	1e-06
NPTN	NM_012428.2	1.78509	0	1.1e-05
XBP1	NM_005080.2	1.78386	0	0
VCAN	NM_004385.2	1.78386	0	0
EIF2C2	NM_012154.2	1.78386	0	0
STK4	NM_006282.2	1.78262	0	1e-06
SF3B4	NM_005850.3	1.77769	0	0
ITGB5	NM_002213.3	1.77769	0	1e-06
RN5S9	NR_023371.1	1.77276	0	0
AES	NM_198970.1	1.77154	0	1e-06
PRMT5	NM_001039619.1	1.76663	0	1e-06
RAP1GDS1	NM_021159.3	1.76296	0	0
C5orf15	NM_020199.1	1.76296	0	0
NIN	NM_182945.1	1.76052	0	0
SETD8	NM_020382.3	1.76052	0	0
GRPEL2	NM_152407.3	1.7593	0	3e-06
SNORA13	NR_002922.1	1.75564	0	0
OSGIN2	NM_004337.1	1.75443	0	1e-06
KLF4	NM_004235.3	1.752	0	3e-06
CAMTA1	NM_015215.1	1.74957	0	1e-06
SNORD3C	NR_006881.1	1.74594	0	1e-06
SLC35F3	XM_001132419.1	1.73628	0	0
RQCD1	NM_005444.1	1.73508	0	0
B4GALT4	NM_003778.3	1.73508	0	1e-06
MMGT1	NM_173470.1	1.73267	0	1e-06
NFE2L2	NM_006164.2	1.73027	0	1e-06
ABHD3	NM_138340.3	1.72788	0	0
AXL	NM_021913.2	1.72548	0	7e-06
SUCLA2	NM_003850.1	1.72309	2e-06	6.7e-05
USP16	NM_006447.2	1.71594	0	0
CHMP4B	NM_176812.3	1.71119	0	0
MMGT1	NM_173470.1	1.71	0	4e-06
SGPL1	NM_003901.2	1.70409	0	0
DDEF2	NM_003887.1	1.70291	0	6e-06
LOC493869	NM_001008397.1	1.70173	0	0
YTHDF3	NM_152758.4	1.70173	0	2e-06
MTAP	NM_002451.3	1.70055	0	0
SIX4	NM_017420.3	1.69702	0	0
SNORA63	NR_002586.1	1.69702	0	0
BMI1	NM_005180.5	1.69466	0	1e-06
GART	NM_175085.1	1.69349	0	1e-06
RNU6-1	NR_004394.1	1.68997	0	1.4e-05
TARS	NM_152295.3	1.68646	0	0
QDPR	NM_000320.1	1.68413	0	0
KPNA6	NM_012316.3	1.68413	0	1e-06
SPIRE1	NM_020148.2	1.68179	0	0
SLC7A6	NM_001076785.1	1.68179	0	0
CEBPD	NM_005195.3	1.68063	0	6e-06
ECT2	NM_018098.4	1.67946	0	7e-06
SLC38A1	NM_030674.3	1.6783	0	3e-06
C20orf45	NM_016045.1	1.67481	0	7e-06
RHOQ	NM_012249.3	1.67249	0	3e-06
LSM12	NM_152344.1	1.67133	0	7e-06
POGK	NM_017542.3	1.66786	0	2e-06
RAD23B	NM_002874.3	1.66324	0	2e-06
USP16	NM_006447.2	1.66324	0	3e-06
PRKCD	NM_006254.3	1.66209	0	1e-06
CNOT1	NM_206999.1	1.66209	0	1e-06
WWC1	NM_015238.1	1.66094	0	1e-05
ANLN	NM_018685.2	1.65864	0	5e-06
CDR2L	NM_014603.1	1.65749	0	2e-06
ZBED2	NM_024508.3	1.65749	0	3e-06
MTFR1	NM_014637.2	1.65749	1e-06	3e-05
SLC12A2	NM_001046.2	1.65519	0	1e-06
AHSA1	NM_012111.1	1.65519	0	5e-06
DYNLL2	NM_080677.1	1.65519	0	7e-06
HERPUD1	NM_001010990.1	1.65405	0	2e-06
MID1IP1	NM_021242.4	1.6529	0	0
C8orf37	NM_177965.2	1.65176	0	1.4e-05
F8A1	NM_012151.3	1.64947	0	0
RPL32	NM_001007073.1	1.64947	0	1e-06
RNU6-15	NR_028372.1	1.64832	0	1e-06
CMTM7	NM_138410.2	1.64604	0	2e-06
SRPK1	NM_003137.3	1.64376	0	1e-06
FAM136A	NM_032822.1	1.64376	0	1e-06
UBA52	NM_003333.3	1.64262	0	5e-06
CXorf26	NM_016500.3	1.64148	0	3e-06
MRPS27	NM_015084.1	1.64035	0	1e-06
SNORA80	NR_002996.2	1.63807	0	2e-06
EFHD2	NM_024329.4	1.63694	0	1e-06
ELOF1	NM_032377.3	1.63354	0	6e-06
SCYL2	NM_017988.4	1.63354	0	7e-06
ZCCHC14	NM_015144.2	1.63354	0	8e-06
C20orf177	NM_022106.1	1.63241	0	1e-06
ILK	NM_001014794.1	1.63127	0	8e-06
DEF8	NM_017702.2	1.62902	0	0
DUSP5	NM_004419.3	1.62789	0	2e-06
FOXD1	NM_004472.2	1.62676	0	1e-06
MSRB3	NM_198080.2	1.62338	0	9e-06
SGK	NM_005627.2	1.62225	0	3e-06
H2AFX	NM_002105.2	1.61664	0	1.1e-05
MTDH	NM_178812.2	1.61552	0	2e-06
CD47	NM_198793.2	1.61328	0	1e-06
SLC7A6	NM_001076785.1	1.61328	0	1e-06
DLG5	NM_004747.3	1.60882	0	0
ASAP2	NM_003887.2	1.60659	0	1e-06
PTRF	NM_012232.3	1.60659	0	2e-06
EGFR	NM_005228.3	1.60547	0	3e-06
FOXM1	NM_021953.2	1.60325	0	7e-06
CHD7	NM_017780.2	1.59992	0	1e-06
SNORA38B	NR_003706.2	1.59992	0	2e-06
NUAK1	NM_014840.2	1.59881	0	3e-06
BAMBI	NM_012342.2	1.59881	0	8e-06
ATG12	NM_004707.2	1.59881	0	9e-06
BCL9	NM_004326.2	1.5977	0	1e-06
FAM107B	NM_031453.2	1.5977	0	1e-06
RBBP4	NM_001135255.1	1.5977	0	3e-06
SGK1	NM_005627.3	1.59438	0	1e-06
MARCKS	NM_002356.5	1.59438	0	6e-06
ATP5J2	NM_004889.2	1.59328	0	4e-06
C1orf19	NM_052965.1	1.59328	0	5e-06
PHLDB2	NM_145753.1	1.59218	0	2e-06
PLAGL2	NM_002657.2	1.59107	0	2e-06
PURB	NM_033224.3	1.58667	0	1e-06
RRP1B	NM_015056.2	1.58667	0	1.5e-05
STX8	NM_004853.1	1.58337	0	2e-06
SOCS2	NM_003877.3	1.58227	0	4e-06
MEX3C	NM_016626.3	1.58227	2e-06	6.4e-05
AXIN2	NM_004655.2	1.58008	2e-06	4.7e-05
RAP1GDS1	NM_021159.3	1.57899	0	2e-06
RCE1	NM_001032279.1	1.57899	0	3e-06
SPRED1	NM_152594.1	1.57899	0	1.7e-05
CSNK1G3	NM_001044722.1	1.57899	2e-06	4.8e-05
SERBP1	NM_001018069.1	1.57789	3e-06	7.2e-05
CMTM7	NM_181472.1	1.5768	0	1e-06
C12orf4	NM_020374.2	1.5768	0	5e-06
ANKRD13C	NM_030816.2	1.57571	0	1e-06
DDX39	NM_005804.2	1.57352	0	1.5e-05
SH3GL1	NM_003025.2	1.57243	0	4e-06
TMEM64	NM_001008495.2	1.57243	5e-06	0.000117
SUB1	NM_006713.2	1.56917	0	3e-06
MAP3K4	NM_005922.2	1.56808	0	6e-06
RHOBTB3	NM_014899.3	1.56482	0	1e-06
TADA2B	NM_152293.2	1.56482	0	6e-06
DDIT3	NM_004083.4	1.56482	1e-06	2.6e-05
SFT2D1	NM_145169.1	1.56157	0	6e-06
TMPO	NM_003276.1	1.56157	3e-06	7e-05
AP1M1	NM_032493.2	1.55941	0	1e-06
FLJ40504	NM_173624.1	1.55941	0	5e-06
KIF3B	NM_004798.2	1.55833	0	2e-06
SMNDC1	NM_005871.2	1.55833	0	3e-06
DHX29	NM_019030.2	1.55833	0	1.3e-05
WSB2	NM_018639.3	1.55833	1e-06	2.8e-05
FARP1	NM_005766.2	1.55617	0	1e-06
C10orf47	NM_153256.2	1.55617	0	6e-06
ERGIC1	NM_001031711.1	1.55509	0	5e-06
ACOX2	NM_003500.2	1.55401	0	8e-06
TOP2A	NM_001067.2	1.55294	0	1e-06
ITGA6	NM_000210.2	1.55294	5e-06	0.000107
SUSD2	NM_019601.3	1.55186	0	2e-06
EIF1	NM_005801.3	1.55186	0	4e-06
RSL24D1	NM_016304.2	1.55186	0	5e-06
SEL1L3	NM_015187.3	1.54971	0	2e-06
ERBB3	NM_001982.2	1.54971	1e-06	2.5e-05
LTBR	NM_002342.1	1.54864	0	1.2e-05
SRI	NM_198901.1	1.54864	1e-06	3.1e-05
HBE1	NM_005330.3	1.54649	0	7e-06
SUMO3	NM_006936.2	1.54542	0	6e-06
C14orf129	NM_016472.3	1.54542	1e-06	4.3e-05
RAB11FIP2	NM_014904.1	1.54435	0	4e-06
CAV1	NM_001753.3	1.54435	2e-06	4.5e-05
RNF182	NM_152737.2	1.54328	0	5e-06
PALLD	NM_016081.3	1.54221	1e-06	2e-05
MID1IP1	NM_021242.3	1.54221	1e-06	4.1e-05
CAPRIN1	NM_203364.2	1.54007	0	1e-06
MRPS27	NM_015084.1	1.53794	0	2e-06
STRADB	NM_018571.5	1.53794	0	2e-06
TNFRSF12A	NM_016639.1	1.53794	7e-06	0.000146
SIRT1	NM_012238.3	1.53688	0	5e-06
EXT2	NM_207122.1	1.53581	0	7e-06
DR1	NM_001938.2	1.53475	0	9e-06
XPO6	NM_015171.2	1.53368	0	1.4e-05
MID1	NM_033290.2	1.53368	4e-06	9.3e-05
ERO1L	NM_014584.1	1.53262	0	2e-06
SNORA41	NR_002590.1	1.53262	0	1.2e-05
SUCLA2	NM_003850.1	1.53156	1e-06	3.5e-05
LPAR1	NM_057159.2	1.5305	5e-06	0.000108
CCNE2	NM_057735.1	1.52944	0	2e-06
PTPRF	NM_130440.1	1.52732	3e-06	8.8e-05
SORBS3	NM_005775.3	1.52626	0	2e-06
PLK2	NM_006622.2	1.52626	2e-06	5.9e-05
SSRP1	NM_003146.2	1.5252	1e-06	2.8e-05
PPIA	NM_021130.3	1.52414	0	2e-06
ATF3	NM_001040619.1	1.52309	0	1.1e-05
ATF4	NM_182810.1	1.52203	0	5e-06
ANKIB1	NM_019004.1	1.52203	3e-06	7.1e-05
RBM24	NM_153020.1	1.52098	1e-06	4.1e-05
UBE2W	NM_018299.3	1.51887	0	3e-06
NFE2L3	NM_004289.5	1.51887	3e-06	8.4e-05
EGLN1	NM_022051.1	1.51782	0	1e-06
IFRD1	NM_001550.2	1.51782	0	2e-06
PHLDB2	NM_145753.1	1.51782	0	5e-06
SLBP	NM_006527.2	1.51677	5e-06	0.000113
TNRC6B	NM_015088.2	1.51362	2e-06	4.5e-05
SNORA9	NR_002952.1	1.51257	0	2e-06
WNT16	NM_057168.1	1.51257	0	5e-06
PIK3CB	NM_006219.1	1.51257	0	7e-06
CCT4	NM_006430.2	1.51152	0	2e-06
FAM20C	NM_020223.2	1.51152	0	2e-06
XPR1	NM_004736.2	1.51152	0	2e-06
TOP2B	NM_001068.2	1.51152	0	3e-06
SEC23B	NM_032985.4	1.51152	0	9e-06
CALD1	NM_033140.2	1.51152	0	1.3e-05
PRRX2	NM_016307.3	1.51152	1.8e-05	0.000317
RPL32	NM_001007074.1	1.51047	6e-06	0.000134
SGPP1	NM_030791.2	1.50838	0	1.4e-05
RSPH3	NM_031924.3	1.50838	0	1.5e-05
LRRC42	NM_052940.3	1.50838	2e-06	6.2e-05
APPBP2	NM_006380.2	1.50733	2e-06	5.6e-05
POLR3E	NM_018119.2	1.50733	2.1e-05	0.000355
TICAM2	NM_021649.3	1.50629	0	4e-06
ANKRD27	NM_032139.2	1.50525	0	1.1e-05
RBBP8	NM_203291.1	1.5042	0	5e-06
PAFAH1B1	NM_000430.2	1.50316	0	9e-06
PEX19	NM_002857.2	1.50316	0	9e-06
HMGB1L1	NM_001008735.1	1.50316	0.000384	0.00384
CACHD1	NM_020925.2	1.50212	0	3e-06
LONP2	NM_031490.2	1.50212	0	4e-06
GALNT1	NM_020474.2	1.50212	0	5e-06
FAHD1	NM_031208.1	1.50108	0	3e-06
MMACHC	NM_015506.2	1.50108	0	5e-06
RBP1	NM_002899.2	1.50004	0	1e-06
ZBED4	NM_014838.2	1.50004	0	5e-06
UGDH	NM_003359.2	1.50004	1e-06	3.8e-05
NUAK1	NM_014840.2	1.50004	4e-06	9.6e-05
CNN3	NM_001839.2	1.499	0	6e-06
BBX	NM_020235.3	1.49796	3e-06	8.5e-05
BZW2	NM_014038.1	1.49692	1e-06	2.3e-05
CLIC1	NM_001288.4	1.49692	5e-06	0.000116
ATL3	NM_015459.3	1.49692	1.6e-05	0.00029
THUMPD3	NM_015453.1	1.49589	3e-06	7.8e-05
PTPLA	NM_014241.3	1.49485	4e-06	9.2e-05
MTX1	NM_198883.2	1.49381	0	9e-06
GPAM	NM_020918.2	1.49278	0	3e-06
AXL	NM_021913.2	1.49278	0	1.4e-05
ANKRD11	NM_013275.4	1.49174	0	5e-06
PSAT1	NM_021154.3	1.49174	0	1.1e-05
ASAP1	NM_018482.2	1.49174	0	1.2e-05
PRPF38A	NM_032864.3	1.49174	1e-06	3e-05
HNRPDL	NM_031372.1	1.49071	0	1.7e-05
LARP1B	NM_032239.2	1.49071	1e-06	2.2e-05
SLC37A3	NM_032295.2	1.49071	1e-06	2.5e-05
VDAC1	NM_003374.1	1.49071	3.2e-05	0.000504
CYTSA	NM_015330.1	1.48865	0	2e-06
NIN	NM_182944.2	1.48865	0	4e-06
SMS	NM_004595.2	1.48865	1e-06	2.7e-05
GPAM	NM_020918.3	1.48761	6e-06	0.000128
SLC15A4	NM_145648.1	1.48658	0	9e-06
TMEM185A	NM_032508.1	1.48555	0	7e-06
XPR1	NM_004736.2	1.48555	1e-06	2.2e-05
MRPL35	NM_016622.2	1.48555	2e-06	5.2e-05
KDM3B	NM_016604.3	1.48555	2.3e-05	0.000385
PSMA2	NM_002787.3	1.48452	0	7e-06
KLHL9	NM_018847.2	1.48452	0	1.5e-05
SEMA4D	NM_006378.2	1.48349	0	6e-06
PLOD2	NM_000935.2	1.48247	0	1.8e-05
AXIN1	NM_181050.1	1.48247	1e-06	3.6e-05
BMP4	NM_130851.1	1.48041	0	1.8e-05
JUN	NM_002228.3	1.48041	1e-06	3.5e-05
SLBP	NM_006527.2	1.47939	0	1.3e-05
SLC20A2	NM_006749.3	1.47939	3e-06	8.7e-05
NDUFAF1	NM_016013.2	1.47836	0	9e-06
VTA1	NM_016485.3	1.47734	0	1.5e-05
GIPC1	NM_202468.1	1.47631	0	1.2e-05
RND3	NM_005168.3	1.47631	0	1.4e-05
FAR1	NM_032228.4	1.47631	1.2e-05	0.000226
COPS7A	NM_016319.1	1.47529	0	1.7e-05
MEX3D	NM_001085363.1	1.47529	1e-06	4.2e-05
MAP1LC3B	NM_022818.3	1.47427	0	6e-06
PRMT6	NM_018137.1	1.47427	7e-06	0.000147
ANKFY1	NM_016376.3	1.47325	0	5e-06
KIAA1715	NM_030650.1	1.47325	0	6e-06
SIPA1L2	NM_020808.3	1.47325	0	7e-06
LINGO1	NM_032808.5	1.47223	0	1.7e-05
KIF3B	NM_004798.2	1.47121	0	5e-06
IDH3G	NM_174869.1	1.47121	0	6e-06
SRXN1	NM_080725.1	1.47121	0	1.2e-05
ZNF480	NM_144684.1	1.47019	0	1.3e-05
MFF	NM_020194.4	1.47019	1e-06	3.5e-05
ANO1	NM_018043.5	1.47019	1e-06	3.9e-05
FBXW11	NM_033645.2	1.46917	0	5e-06
ASAP1	NM_018482.2	1.46917	1e-06	2e-05
SBF1	NM_002972.1	1.46917	6.4e-05	0.000889
RHOT1	NM_001033566.1	1.46815	2e-06	4.7e-05
CDC42EP3	NM_006449.3	1.46713	1e-06	1.9e-05
DOCK5	NM_024940.6	1.46612	0	6e-06
CHST3	NM_004273.2	1.4651	0	4e-06
NUP54	NM_017426.2	1.4651	1e-06	4.2e-05
CTNNAL1	NM_003798.2	1.46409	0	7e-06
ICK	NM_016513.3	1.46104	4e-06	0.0001
FRMD6	NM_152330.2	1.46003	0	1.1e-05
DEPDC1B	NM_018369.1	1.46003	1e-06	2.5e-05
ATP5J2	NM_001003714.1	1.45902	0	1.1e-05
GRPEL1	NM_025196.2	1.45902	0	1.6e-05
EIF2S1	NM_004094.4	1.45902	3e-06	8.5e-05
NKD2	NM_033120.2	1.45801	0	4e-06
TFRC	NM_003234.1	1.45801	0	9e-06
UTX	NM_021140.1	1.45801	0	9e-06
DHX29	NM_019030.2	1.45801	2e-06	4.7e-05
ADNP2	NM_014913.2	1.45801	3e-06	7.7e-05
SFRS4	NM_005626.3	1.45801	4e-06	0.0001
RAI14	NM_015577.1	1.45801	2.4e-05	0.000409
DERL2	NM_016041.3	1.457	0	4e-06
SYT1	NM_005639.1	1.45599	0	9e-06
SGK1	NM_005627.3	1.45599	0	1.1e-05
PHIP	NM_017934.4	1.45599	0	1.4e-05
LASS6	NM_203463.1	1.45498	3e-06	8.7e-05
ATPAF1	NM_022745.3	1.45397	0	5e-06
GADD45B	NM_015675.2	1.45397	3e-06	8.6e-05
FOXM1	NM_202003.1	1.45297	2e-05	0.000351
USP3	NM_006537.2	1.45095	1e-06	2.4e-05
GPSM2	NM_013296.3	1.45095	1e-06	3.7e-05
STAG1	NM_005862.2	1.45095	1e-06	3.9e-05
SLC38A1	NM_030674.3	1.44995	0	8e-06
TINP1	NM_014886.2	1.44995	1e-06	3.8e-05
MGAT2	NM_002408.3	1.44995	4e-06	0.000105
DEF8	NM_017702.2	1.44995	4.6e-05	0.000674
TMEM189	NM_199129.1	1.44995	0.000309	0.003222
DGKD	NM_003648.2	1.44894	6.7e-05	0.000921
EXOSC7	NM_015004.2	1.44794	0	7e-06
TUG1	NR_002323.1	1.44794	2e-06	5.4e-05
SKP2	NM_032637.2	1.44693	2e-06	5.6e-05
LMBR1	NM_022458.3	1.44593	1e-06	4e-05
ANTXR1	NM_032208.1	1.44593	3e-06	8.7e-05
H3F3A	NM_002107.3	1.44593	6e-06	0.000127
HSPE1	NM_002157.1	1.44493	0.03565	0.149186
GAL	NM_015973.3	1.44393	3e-06	8.5e-05
YY1AP1	NM_139118.1	1.44393	0.000496	0.004752
KIF5B	NM_004521.1	1.44293	0	1.1e-05
OGFRL1	NM_024576.3	1.44193	0	6e-06
USP4	NM_003363.2	1.44193	0	1e-05
PDLIM1	NM_020992.2	1.44193	1e-06	2.9e-05
CHD1L	NM_004284.3	1.44193	3e-05	0.000475
DCUN1D1	NM_020640.2	1.44093	0	9e-06
UHRF1BP1L	NM_001006947.1	1.43993	0	6e-06
KCTD3	NM_016121.3	1.43993	1e-06	3.5e-05
EML1	NM_004434.2	1.43993	1.7e-05	0.000302
GFPT1	NM_002056.1	1.43893	2e-06	5e-05
BTG3	NM_006806.3	1.43893	1.9e-05	0.000331
MRPL3	NM_007208.2	1.43794	0	1.1e-05
YRDC	NM_024640.3	1.43794	0	1.2e-05
SS18	NM_005637.2	1.43794	0.000245	0.002666
HYLS1	NM_145014.1	1.43594	1e-06	3.5e-05
CAV1	NM_001753.3	1.43495	1e-06	3.5e-05
SEC23B	NM_032985.4	1.43495	1e-06	3.5e-05
GEMIN4	NM_015721.2	1.43396	8e-06	0.000176
GPX8	NM_001008397.2	1.43098	1e-06	2.4e-05
HMGN4	NM_006353.2	1.43098	1e-06	2.8e-05
DDX47	NM_201224.1	1.42998	6e-06	0.000133
CGRRF1	NM_006568.2	1.42899	0	1.3e-05
KIF23	NM_004856.4	1.42899	1e-06	1.8e-05
APPL2	NM_018171.3	1.42899	5e-06	0.000107
NQO2	NM_000904.2	1.428	0	1.8e-05
ASNS	NM_133436.1	1.428	8e-06	0.000167
POLR1D	NM_015972.2	1.42701	1e-06	1.9e-05
UST	NM_005715.1	1.42701	1e-06	3.6e-05
SOD2	NM_001024465.1	1.42603	1.8e-05	0.000325
DCTN4	NM_016221.2	1.42405	0	1.8e-05
DDX27	NM_017895.6	1.42306	2e-06	5.1e-05
SLC37A3	NM_207113.1	1.42208	0	8e-06
RNF26	NM_032015.3	1.42208	0	1.6e-05
SLC9A6	NM_001042537.1	1.42208	1e-06	2.7e-05
TBC1D4	NM_014832.2	1.42208	1e-06	3.7e-05
CSK	NM_004383.1	1.42109	0	6e-06
RNASEH1	NM_002936.3	1.42109	0	1.7e-05
ITGB5	NM_002213.3	1.42011	0	6e-06
RPS6KA5	NM_004755.2	1.42011	1e-06	2.3e-05
PPP1R2	NM_006241.3	1.42011	5e-06	0.000121
TH1L	NM_198976.1	1.42011	2.1e-05	0.000362
SMARCC1	NM_003074.2	1.41912	2e-06	5.7e-05
S100A10	NM_002966.1	1.41912	5e-06	0.000115
BAK1	NM_001188.3	1.41912	5e-06	0.000125
MBIP	NM_016586.1	1.41716	2e-06	4.7e-05
FAM36A	NM_198076.4	1.41716	2.3e-05	0.000392
C3orf37	NM_020187.2	1.41618	2e-06	5.3e-05
ATF4	NM_001675.2	1.41618	9e-06	0.000191
ATAD3A	NM_018188.2	1.41618	1.9e-05	0.000329
TFDP1	NM_007111.3	1.41519	0	7e-06
REEP5	NM_005669.4	1.41519	1e-06	2.8e-05
AMY1A	NM_004038.3	1.41519	2e-06	4.8e-05
RHBDF2	NM_024599.3	1.41519	4e-06	9.6e-05
EIF2AK1	NM_001134335.1	1.41421	0	9e-06
PDE3B	NM_000922.2	1.41421	1.2e-05	0.000229
CAMSAP1	NM_015447.1	1.41323	0	9e-06
YARS	NM_003680.2	1.41323	0	1.4e-05
LCLAT1	NM_001002257.1	1.41323	1e-06	2.4e-05
C1orf41	NM_016126.1	1.41323	1e-06	2.6e-05
TFDP1	NM_007111.3	1.41323	1e-06	2.7e-05
SCAMP1	NM_004866.4	1.41323	2e-06	4.6e-05
FAM168B	NM_001009993.2	1.41323	1e-05	0.000208
MYO6	NM_004999.3	1.41225	0	1.3e-05
MYB	NM_005375.2	1.41225	2e-06	5.9e-05
ROCK1	NM_005406.2	1.41225	4e-06	9.5e-05
BCOR	NM_017745.4	1.41225	8e-06	0.000169
OCRL	NM_000276.3	1.41128	0	1.1e-05
SDCCAG10	NM_005869.2	1.41128	1e-06	1.9e-05
VIL2	NM_003379.3	1.41128	2e-06	5.8e-05
GPT2	NM_133443.1	1.4103	0	1.2e-05
BIRC2	NM_001166.3	1.4103	0.000202	0.002275
RAC1	NM_018890.2	1.40932	1e-06	4.2e-05
SKP1	NM_006930.3	1.40834	0	1.7e-05
RPS6KB1	NM_003161.2	1.40834	1e-06	3.1e-05
BCCIP	NM_078469.1	1.40834	3.6e-05	0.000558
SKP2	NM_005983.2	1.40737	1e-06	2.5e-05
PTPRF	NM_002840.3	1.40737	1e-06	2.7e-05
STT3B	NM_178862.1	1.40737	4e-06	0.000101
RBM18	NM_033117.2	1.40737	7e-06	0.000151
CRK	NM_016823.2	1.40639	2e-06	4.5e-05
ITPKA	NM_002220.1	1.40542	7e-06	0.000149
RAB22A	NM_020673.2	1.40444	1e-06	2.3e-05
CPSF4	NM_001081559.1	1.40444	1e-06	4.3e-05
UCK2	NM_012474.3	1.40347	0	1.5e-05
BICD2	NM_001003800.1	1.40347	2.7e-05	0.000438
CYR61	NM_001554.3	1.4025	0	1.1e-05
STC2	NM_003714.2	1.40153	1e-06	2.6e-05
THAP11	NM_020457.2	1.40153	1e-05	0.000195
C1orf71	NM_152609.1	1.40153	1e-05	0.000201
IRS2	NM_003749.2	1.40153	4.9e-05	0.000709
SERINC1	NM_020755.2	1.40056	4e-06	9.8e-05
NIN	NM_020921.3	1.40056	4e-06	0.000105
DYNLL1	NM_001037494.1	1.40056	5.5e-05	0.000783
RAD54L	NM_003579.2	1.39862	1e-06	2.9e-05
SH3KBP1	NM_031892.1	1.39862	1e-06	3.5e-05
PCNX	NM_014982.2	1.39765	4e-06	9.4e-05
PLEKHG3	NM_015549.1	1.39765	0.000139	0.001666
XPNPEP3	NM_022098.2	1.39668	0	1.5e-05
COL12A1	NM_080645.2	1.39668	1e-06	4.2e-05
MKX	NM_173576.1	1.39668	2e-06	4.8e-05
FAM69B	XM_001130258.1	1.39668	2e-06	5.1e-05
LOC88523	NM_033111.2	1.39668	5e-06	0.000118
AHNAK	NM_001620.1	1.39668	0.000149	0.00176
ZNF800	NM_176814.3	1.39571	1e-06	2.3e-05
MBIP	NM_016586.1	1.39571	1e-06	2.7e-05
PPM1B	NM_177968.2	1.39474	1e-06	3e-05
C14orf149	NM_144581.1	1.39474	1e-06	3.8e-05
CDK8	NM_001260.1	1.39474	3e-06	8e-05
LONP1	NM_004793.2	1.39474	6e-06	0.000138
RNF149	NM_173647.2	1.39378	0	1.6e-05
TMEM16A	NM_018043.4	1.39378	1e-06	3.9e-05
POTEF	NM_001099771.1	1.39378	3.3e-05	0.000522
MPZL1	NM_024569.3	1.39281	4e-06	9.2e-05
ATP11C	NM_173694.3	1.39185	8e-06	0.000165
SETD3	NM_032233.2	1.39185	1.6e-05	0.000286
TICAM1	NM_182919.1	1.39185	0.000195	0.002213
CASP3	NM_032991.2	1.39088	0	1.8e-05
FAM102B	NM_001010883.1	1.39088	1e-06	2.8e-05
RILPL1	NM_178314.2	1.39088	1e-06	4.2e-05
PRC1	NM_199413.1	1.39088	2e-06	4.5e-05
WARS	NM_004184.3	1.39088	6e-06	0.000142
PDPK1	NM_002613.3	1.38992	0	1.4e-05
ITGA6	NM_000210.2	1.38992	0	1.6e-05
NDE1	NM_017668.1	1.38992	2e-06	5.6e-05
LARP4B	NM_015155.1	1.38896	1e-06	2.3e-05
UTP14A	NM_006649.2	1.38896	2e-06	5.9e-05
ADIPOR2	NM_024551.2	1.38896	6e-06	0.000125
NMT2	NM_004808.1	1.38896	6e-06	0.000129
PATL1	NM_152716.1	1.38896	8e-06	0.00017
NBL1	NM_182744.1	1.38896	1.1e-05	0.000223
TPRG1L	NM_182752.3	1.38896	3.8e-05	0.000577
RPL36	NM_015414.2	1.38896	4.1e-05	0.000615
SRI	NM_003130.2	1.38799	5e-06	0.000123
FAIM	NM_001033030.1	1.38703	1e-06	3.7e-05
ATP5D	NM_001687.4	1.38703	6e-06	0.000129
SEC24B	NM_001042734.1	1.38607	1e-06	2.3e-05
SEC61B	NM_006808.2	1.38607	2e-06	5e-05
RSPRY1	NM_133368.1	1.38607	2.8e-05	0.000454
ARPC5L	NM_030978.1	1.38607	0.000269	0.002885
TMCO3	NM_017905.3	1.38511	2e-06	5.9e-05
ABCC1	NM_019900.2	1.38415	1.4e-05	0.000265
NUP50	NM_007172.3	1.38319	3e-06	7.7e-05
LRAP	NM_022350.1	1.38319	1.6e-05	0.000286
EMP1	NM_001423.1	1.38223	0	1.7e-05
RYK	NM_002958.3	1.38223	0	1.8e-05
RNU4-2	NR_003137.2	1.38223	1e-06	3.9e-05
UHRF1BP1	NM_017754.3	1.38223	4e-06	0.000105
SRP19	NM_003135.1	1.38223	7e-06	0.000143
MTPN	NM_145808.1	1.38223	2.1e-05	0.000367
NUDT1	NM_198948.1	1.38127	1e-06	2.4e-05
SS18	NM_005637.2	1.38127	1.1e-05	0.000221
NUP54	NM_017426.2	1.38032	9e-06	0.000189
C14orf169	NM_024644.2	1.38032	1.2e-05	0.000232
PDE12	NM_177966.4	1.38032	1.2e-05	0.000234
C19orf2	NM_134447.1	1.38032	2e-05	0.000353
MYOF	NM_013451.3	1.38032	2.8e-05	0.000452
SENP2	NM_021627.2	1.37936	1.1e-05	0.000223
KLHL36	NM_024731.2	1.37936	4.2e-05	0.000627
EIF5	NM_001969.3	1.37841	5e-06	0.000114
SNORA27	NR_002575.1	1.37841	2e-05	0.000347
ASNS	NM_133436.1	1.37745	1.2e-05	0.000225
MAPKAPK5	NM_139078.1	1.37745	0.000123	0.001512
KCTD9	NM_017634.2	1.3765	1e-06	2.1e-05
DKK1	NM_012242.2	1.3765	2e-06	5.8e-05
KBTBD8	NM_032505.1	1.37459	9e-06	0.00019
SOX8	NM_014587.2	1.37364	1e-06	4.4e-05
STARD7	NM_139267.1	1.37364	1.2e-05	0.000238
DEGS1	NM_003676.2	1.37268	4e-06	0.0001
GPR177	NM_001002292.1	1.37268	2.7e-05	0.000444
GULP1	NM_016315.2	1.37173	0	1.3e-05
FBXW11	NM_033645.2	1.37173	1e-06	2.9e-05
USP10	NM_005153.2	1.37173	6e-06	0.000125
C12orf34	NM_032829.1	1.37173	1.2e-05	0.000236
SENP5	NM_152699.4	1.37173	4.4e-05	0.000654
DENR	NM_003677.3	1.37078	1e-06	3.9e-05
MAPKAPK5	NM_139078.1	1.37078	3e-06	7e-05
CTBP1	NM_001012614.1	1.36983	0	1.6e-05
PPP2R2C	NM_181876.2	1.36983	1.4e-05	0.000269
TEAD2	NM_003598.1	1.36888	2.8e-05	0.000459
PHF5A	NM_032758.3	1.36888	0.000238	0.002597
POP1	NM_015029.1	1.36794	2e-06	4.5e-05
ESYT1	NM_015292.1	1.36794	6e-06	0.00013
SH3BGRL2	NM_031469.2	1.36699	1e-06	2.7e-05
C11orf57	NM_018195.3	1.36699	6e-06	0.000128
KCTD3	NM_016121.3	1.36699	8e-06	0.000162
NCLN	NM_020170.3	1.36699	6.7e-05	0.000924
TIAL1	NM_001033925.1	1.36699	0.000204	0.002291
SPAST	NM_014946.3	1.36604	1e-06	3.5e-05
RBM9	NM_001082576.1	1.36604	3.2e-05	0.00051
RTN4R	NM_023004.5	1.36509	2e-06	6.2e-05
CTPS2	NM_175859.1	1.36509	3e-06	8.4e-05
NOB1	NM_014062.1	1.36509	6e-06	0.000138
SYNCRIP	NM_006372.3	1.36415	2.2e-05	0.000371
GFPT1	NM_002056.1	1.36415	8.1e-05	0.001073
RALGAPA1	NM_014990.1	1.3632	1e-06	2.8e-05
SHOC2	NM_007373.2	1.36226	3e-06	8.5e-05
SERTAD2	NM_014755.1	1.36226	5e-06	0.000109
OBFC2A	NM_001031716.1	1.36131	4e-06	0.000101
RFWD3	NM_018124.3	1.36131	5e-06	0.00011
PREB	NM_013388.4	1.36131	1.5e-05	0.000277
GPN1	NM_007266.2	1.36131	9.1e-05	0.001184
ROCK2	NM_004850.3	1.36131	0.00012	0.001479
FRMD6	NM_152330.3	1.36037	2e-06	5.5e-05
KCNG1	NM_002237.3	1.36037	3e-06	6.9e-05
HRAS	NM_005343.2	1.36037	1.1e-05	0.000211
SCARNA10	NR_004387.1	1.36037	2.2e-05	0.000374
AMD1	NM_001634.4	1.36037	2.8e-05	0.000459
PSD3	NM_015310.3	1.35943	1.8e-05	0.000317
RAB5A	NM_004162.3	1.35943	3.1e-05	0.00049
PATE3	NM_001129883.2	1.35943	3.5e-05	0.000538
LRRC1	NM_018214.4	1.35849	1e-06	3.8e-05
ACTR2	NM_001005386.1	1.35849	4e-06	0.000102
CACNB3	NM_000725.2	1.35849	9e-06	0.000183
C9orf140	NM_178448.2	1.35849	1.7e-05	0.000307
VKORC1L1	NM_173517.3	1.35849	8.1e-05	0.00108
ACIN1	NM_014977.2	1.35754	5e-06	0.000118
PDE4A	NM_006202.1	1.35754	4.7e-05	0.000688
KPNA3	NM_002267.2	1.35754	0.000326	0.003364
DICER1	NM_030621.2	1.35754	0.000449	0.004378
SKP2	NM_005983.2	1.3566	2e-06	5.4e-05
FAM57A	NM_024792.1	1.3566	5e-06	0.000114
IMPAD1	NM_017813.2	1.3566	9e-06	0.000192
FAM35A	NM_019054.2	1.3566	2e-05	0.000349
ATP6V1C1	NM_001695.4	1.3566	2.6e-05	0.000429
CDYL	NM_170751.1	1.35566	5e-06	0.000116
RASSF2	NM_170773.1	1.35566	2.5e-05	0.000421
NUFIP2	NM_020772.1	1.35566	3.2e-05	0.000511
DULLARD	NM_015343.3	1.35472	1e-06	3.9e-05
HNRNPU	NM_031844.2	1.35379	1e-06	3.3e-05
TRAPPC2L	NM_016209.2	1.35379	1e-06	3.5e-05
DDX1	NM_004939.1	1.35379	1e-06	4.1e-05
FAHD1	NM_001018104.1	1.35379	6e-06	0.000129
DCLK1	NM_004734.2	1.35379	7e-06	0.000154
SSFA2	NM_006751.4	1.35379	6.2e-05	0.000872
PAICS	NM_006452.3	1.35379	6.3e-05	0.000878
YWHAG	NM_012479.2	1.35379	6.5e-05	0.000898
RAF1	NM_002880.2	1.35285	1.1e-05	0.00022
MAP2K1	NM_002755.2	1.35285	2.7e-05	0.000444
SDF2L1	NM_022044.2	1.35285	4.6e-05	0.000677
ADAM19	NM_033274.2	1.35191	2.4e-05	0.000407
RALGAPA1	NM_194301.2	1.35097	1.4e-05	0.000261
SF3B5	NM_031287.2	1.35097	5.3e-05	0.000764
PAICS	NM_006452.3	1.35004	1e-06	4.1e-05
TMEM5	NM_014254.1	1.35004	5e-06	0.000124
PPP2R2C	NM_181876.2	1.35004	1e-05	0.000204
TJP1	NM_175610.2	1.35004	5e-05	0.000725
SLC25A13	NM_014251.1	1.35004	9.5e-05	0.001226
AKAP12	NM_005100.2	1.35004	0.002944	0.020322
EIF5A	NM_001970.3	1.3491	1e-06	4.1e-05
ARF1	NM_001024227.1	1.3491	1.1e-05	0.000213
EXT2	NM_000401.2	1.3491	2e-05	0.000341
RYK	NM_001005861.1	1.3491	2.4e-05	0.000409
UBXN8	NM_005671.2	1.3491	3.2e-05	0.000504
INF2	NM_032714.1	1.3491	3.7e-05	0.000572
C6orf117	NM_138409.1	1.34817	6e-06	0.000129
FAM129A	NM_052966.2	1.34817	8e-06	0.00016
TPD52L1	NM_001003397.1	1.34817	1.1e-05	0.000221
TBL1XR1	NM_024665.3	1.34817	1.2e-05	0.000228
IMP4	NM_033416.1	1.34817	3.4e-05	0.000535
HMGCS1	NM_002130.6	1.3463	2e-06	6.1e-05
MRPS2	NM_016034.2	1.3463	6e-06	0.000128
KLF4	NM_004235.3	1.3463	8e-06	0.000169
SRD5A1	NM_001047.2	1.3463	1e-05	0.000197
GPATCH4	NM_182679.1	1.3463	9.6e-05	0.00124
KLHL18	NM_025010.3	1.34537	4e-06	0.000101
MTX1	NM_002455.2	1.34537	2.1e-05	0.000366
PHTF2	NM_020432.2	1.34537	2.1e-05	0.000367
SNORA48	NR_002918.1	1.34443	5e-06	0.000113
CYTSA	NM_015330.1	1.34443	8e-06	0.000174
MFSD5	NM_032889.3	1.3435	1.1e-05	0.000222
DENND5A	NM_015213.2	1.34257	1e-06	4.3e-05
IQCK	NM_153208.1	1.34257	2e-06	6e-05
LCLAT1	NM_182551.3	1.34164	1e-06	4.4e-05
UBIAD1	NM_013319.1	1.34164	3e-06	6.9e-05
LCLAT1	NM_182551.3	1.34164	5.7e-05	0.000807
STRBP	NM_018387.2	1.34071	4e-06	9.9e-05
PTCD2	NM_024754.3	1.34071	7e-06	0.000156
KIAA0895	NM_015314.2	1.33978	1e-06	4.3e-05
ZNHIT3	NM_004773.2	1.33886	2e-06	5.3e-05
COPS7B	NM_022730.1	1.33886	1.6e-05	0.000287
ERBB3	NM_001005915.1	1.33793	3e-06	6.9e-05
CHPF	NM_024536.4	1.33793	3e-06	7.8e-05
HSPA13	NM_006948.4	1.33793	1e-05	0.000209
RFTN1	NM_015150.1	1.33793	1.1e-05	0.000213
MSRB3	NM_198080.2	1.33793	1.2e-05	0.000238
MAOA	NM_000240.2	1.33793	1.6e-05	0.000294
SUV39H1	NM_003173.2	1.33793	3.2e-05	0.000505
PITX1	NM_002653.3	1.337	2.7e-05	0.00045
PDPK1	NM_031268.4	1.337	0.000177	0.002033
TRIT1	NM_017646.3	1.337	0.000775	0.006847
NFIX	NM_002501.2	1.33607	3e-06	8.5e-05
SNX13	NM_015132.3	1.33607	3e-06	8.7e-05
MBNL1	NM_207296.1	1.33607	1.7e-05	0.000307
CLIC4	NM_013943.1	1.33607	3.8e-05	0.000587
PGM1	NM_002633.2	1.33515	2e-05	0.000341
HSPA1B	NM_005346.3	1.33515	2.4e-05	0.000404
BRPF1	NM_004634.2	1.33422	7e-06	0.000144
C21orf45	NM_018944.2	1.33422	2.2e-05	0.000383
HPS6	NM_024747.4	1.3333	3e-06	8.7e-05
ADK	NM_006721.2	1.33237	5e-06	0.000119
DDX28	NM_018380.2	1.33237	1.3e-05	0.00025
RBM3	NM_006743.3	1.33237	2.7e-05	0.000444
PTPN11	NM_002834.3	1.33237	0.000137	0.001651
NAP1L1	NM_139207.1	1.33237	0.000169	0.001951
TRIM11	NM_145214.2	1.33145	3.5e-05	0.000539
NELF	NM_015537.3	1.32961	3e-06	7.1e-05
CCNB1IP1	NM_182849.1	1.32961	3e-06	7.5e-05
TSPAN5	NM_005723.2	1.32961	6.5e-05	0.000893
C5orf13	NM_004772.1	1.32961	9.4e-05	0.001211
HNRNPA3	NM_194247.2	1.32961	0.000129	0.001571
PBK	NM_018492.2	1.32961	0.001171	0.009659
RAVER2	NM_018211.2	1.32869	2e-06	5.2e-05
GABPB2	NM_016655.3	1.32869	3e-06	7.5e-05
ASAP1	NM_018482.2	1.32869	0.000328	0.003378
SMARCA5	NM_003601.2	1.32869	0.000463	0.004496
ITPRIP	NM_033397.2	1.32777	2e-06	5.5e-05
IMPDH1	NM_000883.2	1.32777	4e-06	0.000105
GLRX2	NM_197962.1	1.32777	6e-06	0.000133
DDX41	NM_016222.2	1.32777	7e-06	0.000147
METRNL	NM_001004431.1	1.32777	1.8e-05	0.000317
RIPK2	NM_003821.5	1.32685	7e-06	0.000148
FNDC3B	NM_022763.3	1.32685	4.4e-05	0.000649
ARL4A	NM_005738.3	1.32685	0.001526	0.011961
HSPC159	NM_014181.1	1.32593	4e-06	9.5e-05
MTCP1	NM_014221.3	1.32593	7e-06	0.00015
FOSL1	NM_005438.2	1.32593	2.4e-05	0.0004
ARHGAP12	NM_018287.5	1.32593	0.000149	0.00176
NDFIP2	NM_019080.1	1.32501	4e-06	9.8e-05
KANK2	NM_015493.4	1.32501	2.7e-05	0.000442
SH3D19	NM_001009555.2	1.32501	6.3e-05	0.000876
CDK2AP1	NM_004642.2	1.32409	6e-06	0.000133
MYO9B	NM_004145.2	1.32409	8e-06	0.000162
ARPC5	NM_005717.2	1.32409	2.1e-05	0.000356
LPGAT1	NM_014873.1	1.32409	0.000113	0.00141
PLOD2	NM_182943.2	1.32317	3e-06	8.7e-05
RHOT1	NM_001033568.1	1.32317	7e-06	0.000151
YES1	NM_005433.3	1.32317	5.9e-05	0.000827
TCEA1	NM_201437.1	1.32317	0.000258	0.002781
TIAL1	NM_001033925.1	1.32317	0.000406	0.004026
C3orf39	NM_032806.4	1.32225	6e-06	0.000135
TSC1	NM_000368.3	1.32225	7e-06	0.000145
SCARA3	NM_182826.1	1.32225	8e-06	0.00017
FBXL2	NM_012157.2	1.32225	1.2e-05	0.00023
RHBDF2	NM_001005498.2	1.32225	0.000401	0.003994
RMI1	NM_024945.1	1.32134	7e-06	0.000153
MTMR4	NM_004687.3	1.32134	1.9e-05	0.00033
NFKBIB	NM_001001716.1	1.32134	6e-05	0.000842
KDELR3	NM_006855.2	1.32134	6.6e-05	0.000909
C2orf18	NM_017877.3	1.32042	1.2e-05	0.00023
C1orf55	NM_152608.3	1.32042	3.9e-05	0.000595
ACSL1	NM_001995.2	1.32042	0.00032	0.003314
LPIN2	NM_014646.2	1.31951	1.8e-05	0.000321
C14orf138	NM_024558.2	1.31951	1.8e-05	0.000322
HSPA12A	NM_025015.2	1.31951	0.000227	0.002506
SGK3	NM_170709.1	1.31859	2e-06	5.4e-05
MYO10	NM_012334.1	1.31859	3.9e-05	0.000595
ICMT	NM_012405.3	1.31859	0.000122	0.001494
C12orf44	NM_001098673.1	1.31768	1.1e-05	0.000221
DYRK2	NM_003583.2	1.31768	5.4e-05	0.000779
RRBP1	NM_001042576.1	1.31768	0.000182	0.002083
SART3	NM_014706.3	1.31768	0.000826	0.007221
TMEM188	NM_153261.4	1.31677	6e-06	0.000129
SSR2	NM_003145.3	1.31677	0.000142	0.001697
ARHGAP21	NM_020824.2	1.31677	0.000246	0.00267
TFAP2C	NM_003222.3	1.31585	4e-06	0.0001
E2F7	NM_203394.2	1.31585	1.2e-05	0.000238
IL8	NM_000584.2	1.31585	1.3e-05	0.000243
MTMR9	NM_015458.3	1.31585	7.8e-05	0.001046
GGA2	NM_015044.3	1.31585	0.0002	0.002256
LEO1	NM_138792.2	1.31585	0.0002	0.00226
SLC10A4	NM_152679.2	1.31585	0.000584	0.005428
SEC61A1	NM_013336.3	1.31494	2.5e-05	0.000419
ACTL6A	NM_177989.2	1.31494	4.7e-05	0.000688
RUFY3	NM_014961.2	1.31403	8e-06	0.000171
ZDHHC6	NM_022494.1	1.31403	2.3e-05	0.000386
MBNL1	NM_207295.1	1.31403	2.6e-05	0.000427
FGFR1OP	NM_007045.2	1.31312	7e-06	0.000146
B4GALT4	NM_003778.3	1.31312	8e-06	0.000174
LOC400455	XR_018793.1	1.31312	1.2e-05	0.000225
ODF2	NM_002540.3	1.31312	5.1e-05	0.000732
PAPOLA	NM_032632.3	1.31312	0.000199	0.002255
CCDC84	NM_198489.1	1.31221	3e-06	8.4e-05
DDX47	NM_016355.3	1.31221	0.000335	0.003421
CDS1	NM_001263.2	1.31221	0.000647	0.005908
STK24	NM_001032296.2	1.3113	5e-06	0.000109
NRAS	NM_002524.2	1.3113	5e-06	0.000125
RGS10	NM_001005339.1	1.3113	5e-05	0.00072
DEPDC1B	NM_018369.1	1.3113	5e-05	0.000725
SP3	NM_001017371.3	1.3113	9.8e-05	0.001255
GNB1L	NM_053004.2	1.3113	0.000131	0.001585
TDP1	NM_018319.3	1.3113	0.000245	0.002659
BTG3	NM_006806.3	1.31039	5e-06	0.000124
SCYL1	NM_020680.3	1.31039	7e-06	0.000145
MAP3K6	NM_004672.3	1.31039	4.1e-05	0.000614
TAF7	NM_005642.2	1.31039	4.3e-05	0.000636
SLC35A1	NM_006416.3	1.31039	5.3e-05	0.000767
BUB1B	NM_001211.4	1.31039	6.8e-05	0.000933
ABCE1	NM_001040876.1	1.30949	4e-06	0.000105
LONRF1	NM_152271.3	1.30949	7e-06	0.000143
RAB8B	NM_016530.2	1.30949	1.8e-05	0.000324
STMN3	NM_015894.2	1.30949	2e-05	0.000344
SNORA7A	NR_002582.1	1.30949	3.2e-05	0.000501
ZIC2	NM_007129.2	1.30858	3.2e-05	0.0005
C19orf2	NM_134447.1	1.30858	0.000288	0.003045
B3GALTL	NM_194318.3	1.30767	1.1e-05	0.000223
DHX16	NM_003587.3	1.30767	2.7e-05	0.000438
PSTPIP2	NM_024430.2	1.30767	3.1e-05	0.000491
KIDINS220	NM_020738.1	1.30767	7e-05	0.00095
SLC16A9	NM_194298.1	1.30677	6e-06	0.000139
TNRC6A	NM_014494.2	1.30677	1.3e-05	0.000243
AKT1	NM_001014432.1	1.30677	1.8e-05	0.000324
TH1L	NM_016397.2	1.30677	2.2e-05	0.000373
EFNB2	NM_004093.2	1.30677	3.1e-05	0.000493
LRRC8D	NM_018103.3	1.30677	4e-05	0.00061
TFAP2A	NM_001042425.1	1.30677	0.000134	0.001612
AP3D1	NM_001077523.1	1.30586	5e-06	0.000123
SPSB1	NM_025106.2	1.30586	1.7e-05	0.000305
RPTOR	NM_020761.2	1.30586	3.1e-05	0.000496
DEK	NM_003472.2	1.30586	8.1e-05	0.001079
C15orf23	NM_033286.2	1.30586	0.000109	0.001369
BRCC3	NM_024332.2	1.30586	0.000334	0.003419
FTSJ3	NM_017647.2	1.30405	1.9e-05	0.000329
HAS3	NM_005329.2	1.30405	6.8e-05	0.000926
UBE2Q2	NM_173469.1	1.30405	0.000103	0.001306
CTPS	NM_001905.1	1.30405	0.000103	0.001306
TKTL2	NM_032136.4	1.30405	0.135876	0.389355
YARS2	NM_001040436.1	1.30315	3.9e-05	0.000598
MID1	NM_000381.1	1.30315	0.000484	0.004653
DSP	NM_001008844.1	1.30224	8e-06	0.000161
NBL1	NM_005380.4	1.30224	8e-06	0.000166
SLC33A1	NM_004733.2	1.30224	1.6e-05	0.000296
GPC4	NM_001448.2	1.30224	2.6e-05	0.000436
RPS6KA3	NM_004586.2	1.30224	0.000133	0.001606
GNG12	NM_018841.4	1.30224	0.000258	0.002786
C9orf156	NM_016481.3	1.30134	3e-06	7.7e-05
SOS1	NM_005633.2	1.30134	9e-06	0.000182
SYPL1	NM_182715.1	1.30134	1.3e-05	0.000249
DCUN1D5	NM_032299.2	1.30134	2e-05	0.000341
NR2F2	NM_021005.2	1.30134	2.9e-05	0.000474
UBE2V2	NM_003350.2	1.30134	4.4e-05	0.000648
CREB3L2	NM_194071.2	1.30134	6.7e-05	0.000922
EGLN2	NM_080732.1	1.30134	0.00033	0.003389
USP8	NM_005154.2	1.30134	0.000602	0.005574
C3orf58	NM_173552.2	1.30044	9e-06	0.000188
PRICKLE1	NM_153026.1	1.30044	1e-05	0.000201
STXBP5	NM_139244.2	1.30044	1.8e-05	0.00032
URB2	NM_014777.2	1.30044	2.4e-05	0.0004
RCC1	NM_001269.3	1.30044	2.8e-05	0.000451
CLIP1	NM_002956.2	1.30044	6.1e-05	0.00086
C11orf82	NM_145018.2	1.30044	8.9e-05	0.00116
GUCA1B	NM_002098.3	1.30044	0.000122	0.001496
CCDC6	NM_005436.2	1.30044	0.000141	0.001694
C18orf8	NM_013326.3	1.30044	0.000469	0.004536
DEPDC1	NM_017779.3	1.30044	0.000797	0.007001
MEPCE	NM_019606.4	1.29954	7e-06	0.000143
LOC151162	NR_024275.1	1.29954	1.1e-05	0.000224
CYB5R4	NM_016230.3	1.29954	2e-05	0.000353
ENOPH1	NM_021204.2	1.29954	3e-05	0.000485
MAPK1	NM_138957.2	1.29954	3.1e-05	0.000491
RUNX1	NM_001754.3	1.29954	3.4e-05	0.000531
NMT2	NM_004808.2	1.29954	0.000104	0.001315
AFF4	NM_014423.3	1.29954	0.000202	0.002273
PCK2	NM_004563.2	1.29864	4e-06	9.5e-05
SPATS2	NM_023071.1	1.29864	7e-06	0.000152
HDAC3	NM_003883.2	1.29864	1.3e-05	0.000245
RNF216	NM_207111.2	1.29864	1.3e-05	0.000252
AP4E1	NM_007347.3	1.29864	4.1e-05	0.000622
PRMT5	NM_006109.3	1.29864	4.3e-05	0.000639
PAPD1	NM_018109.2	1.29864	6.7e-05	0.000916
CCDC59	NM_014167.2	1.29864	0.000187	0.002128
SH3KBP1	NM_031892.1	1.29864	0.000372	0.003744
PPP2R5D	NM_180976.1	1.29864	0.000474	0.004575
SCYL1	NM_020680.2	1.29774	5e-06	0.000114
NQO1	NM_000903.2	1.29774	1.3e-05	0.000245
C1orf24	NM_052966.1	1.29774	3.5e-05	0.000539
RABGGTB	NM_004582.2	1.29774	8.6e-05	0.001132
HNRNPM	NM_005968.3	1.29774	0.000405	0.004018
TMEM51	NM_018022.1	1.29684	1.7e-05	0.000302
HMGXB4	NM_005487.3	1.29684	2.6e-05	0.000436
40973	NM_017824.4	1.29684	3.9e-05	0.000595
RBM4	NM_002896.2	1.29684	4.4e-05	0.000658
ACOT7	NM_181864.2	1.29684	5.6e-05	0.000799
METAP2	NM_006838.3	1.29594	3.8e-05	0.000582
ELMO2	NM_133171.2	1.29594	5.1e-05	0.000732
ORMDL1	NM_016467.3	1.29594	0.00011	0.001378
DPH3	NM_001047434.1	1.29594	0.000156	0.001832
ZMAT3	NM_152240.1	1.29594	0.000163	0.001906
SGK3	NM_001033578.1	1.29504	5e-06	0.000109
NEK4	NM_003157.3	1.29504	1.3e-05	0.000251
TFAP2A	NM_001032280.2	1.29504	1.9e-05	0.00034
DICER1	NM_030621.2	1.29504	2.2e-05	0.000383
MARK2	NM_004954.3	1.29504	8.5e-05	0.001122
AGPAT2	NM_001012727.1	1.29504	0.000125	0.001531
ZNF549	NM_153263.1	1.29504	0.001786	0.01361
TNPO1	NM_153188.2	1.29504	0.002842	0.019801
USP48	NM_032236.5	1.29415	4e-06	0.000103
PFTK1	NM_012395.2	1.29415	7e-06	0.00015
CXorf15	NM_018360.1	1.29415	7e-06	0.00015
GJB3	NM_001005752.1	1.29415	8e-06	0.000162
GLE1	NM_001003722.1	1.29415	2e-05	0.000343
NDFIP1	NM_030571.2	1.29415	2.1e-05	0.000356
PAPD5	NM_001040285.1	1.29415	5.5e-05	0.000788
RSRC2	NM_023012.4	1.29415	0.000101	0.001281
DYNLT1	NM_006519.1	1.29415	0.000128	0.001565
ZC3H15	NM_018471.2	1.29415	0.000404	0.004009
FAM91A1	NM_144963.2	1.29415	0.002717	0.019086
OCRL	NM_001587.3	1.29325	1.6e-05	0.000292
ZNF217	NM_006526.2	1.29325	1.6e-05	0.000295
PSMF1	NM_178579.1	1.29325	2.6e-05	0.000425
TUBB6	XM_940079.1	1.29325	0.000101	0.001278
TPX2	NM_012112.4	1.29325	0.000281	0.002984
SNORA45	NR_002977.1	1.29235	1.2e-05	0.000233
TCERG1	NM_006706.3	1.29235	1.6e-05	0.000289
HPS1	NM_182639.1	1.29235	2.4e-05	0.000397
CCNB1	NM_031966.2	1.29235	6.8e-05	0.000933
USP42	NM_032172.1	1.29235	7.6e-05	0.00102
CLIC4	NM_013943.1	1.29235	0.000819	0.007171
SIVA	NM_021709.1	1.29235	0.010991	0.059263
MTSS1	NM_014751.2	1.29146	7e-06	0.000149
CREBBP	NM_001079846.1	1.29146	1e-05	0.000201
CHCHD7	NM_001011671.1	1.29146	1.3e-05	0.00025
DNAJC25	NM_001015882.2	1.29146	3.3e-05	0.000517
C10orf76	NM_024541.2	1.29146	6.1e-05	0.000856
MRPL23	NM_021134.2	1.29146	0.000677	0.00614
TRMT6	NM_015939.3	1.29056	1.8e-05	0.000326
KLHL21	NM_014851.2	1.29056	4e-05	0.000609
ATF1	NM_005171.3	1.29056	0.000108	0.001357
COQ2	NM_015697.6	1.28967	2.8e-05	0.000461
SAP18	NM_005870.3	1.28967	3.4e-05	0.000537
ZNF394	NM_032164.2	1.28967	5.7e-05	0.000811
RBM47	NM_001098634.1	1.28967	9.5e-05	0.001221
HOXA13	NM_000522.3	1.28877	1.2e-05	0.000234
C2orf47	NM_024520.1	1.28877	1.8e-05	0.000323
AHCTF1	NM_015446.3	1.28877	1.8e-05	0.000325
SLTM	NM_024755.2	1.28877	1.8e-05	0.000325
TSR1	NM_018128.4	1.28877	4.7e-05	0.000695
ZSCAN5A	NM_024303.1	1.28877	5.4e-05	0.000772
TSPAN13	NM_014399.3	1.28877	8.3e-05	0.001101
MGAT2	NM_001015883.1	1.28877	8.8e-05	0.001154
GNPDA1	NM_005471.3	1.28877	0.000159	0.001861
RNY4	NR_004393.1	1.28877	0.000403	0.004006
SBNO1	NM_018183.2	1.28788	1.4e-05	0.000269
HDAC1	NM_004964.2	1.28788	1.8e-05	0.000314
SCARA3	NM_182826.1	1.28788	2.7e-05	0.000438
RIMS2	NM_014677.3	1.28788	3.1e-05	0.000491
EGLN2	NM_053046.2	1.28788	4.3e-05	0.000639
RGS20	NM_170587.1	1.28788	5.6e-05	0.000799
CLIP4	NM_024692.3	1.28788	9.8e-05	0.001255
CDCA2	NM_152562.2	1.28699	1.5e-05	0.000283
CDKN2AIP	NM_017632.2	1.28699	2.3e-05	0.000394
GALNT10	NM_017540.3	1.28699	3.2e-05	0.000502
CYB5D1	NM_144607.3	1.28699	7.2e-05	0.000975
CCDC97	NM_052848.1	1.28699	0.000203	0.002282
PLCG1	NM_182811.1	1.28699	0.000644	0.005891
GABPB1	NM_181427.3	1.2861	9e-06	0.000182
LRRC59	NM_018509.2	1.2861	4.2e-05	0.00063
AKAP12	NM_144497.1	1.2861	0.000275	0.002934
ULBP1	NM_025218.2	1.2861	0.000356	0.003612
FAM38A	NM_014745.1	1.28521	6.4e-05	0.000889
RAN	NM_006325.3	1.28521	0.000443	0.00433
ROR2	NM_004560.2	1.28521	0.001076	0.009033
BCL2L1	NM_138578.1	1.28521	0.016649	0.082676
ERCC8	NM_001007234.1	1.28432	1.4e-05	0.000255
TOMM40	NM_006114.1	1.28432	1.8e-05	0.000323
AGPAT2	NM_006412.3	1.28432	3.6e-05	0.000552
KIAA1737	NM_033426.2	1.28432	0.000289	0.003052
FAM122B	NM_145284.3	1.28432	0.000461	0.004481
PRELID1	NM_013237.2	1.28432	0.001924	0.014443
WWC3	NM_015691.2	1.28343	3.5e-05	0.000541
TESC	NM_017899.2	1.28343	8.5e-05	0.001115
MRPL35	NM_016622.2	1.28343	9.4e-05	0.001221
KATNAL1	NM_001014380.1	1.28343	0.000276	0.00294
CAMK2N1	NM_018584.5	1.28343	0.00037	0.00373
TNFRSF10B	NM_147187.1	1.28254	4.9e-05	0.00071
RHOB	NM_004040.2	1.28254	5.7e-05	0.000811
CDCA3	NM_031299.3	1.28254	7.2e-05	0.000977
ARFGEF2	NM_006420.2	1.28254	0.000108	0.001353
C9orf5	NM_032012.3	1.28254	0.000198	0.002237
CHES1	NM_005197.2	1.28254	0.000398	0.003962
GATAD2A	NM_017660.2	1.28165	2.7e-05	0.000445
TNPO1	NM_153188.2	1.28165	2.8e-05	0.000453
BCL2	NM_000633.2	1.28165	3.9e-05	0.000595
RAE1	NM_003610.3	1.28165	3.9e-05	0.000602
PDHX	NM_003477.1	1.28165	8.7e-05	0.001142
POLS	NM_006999.3	1.28165	9.9e-05	0.00126
PLCL2	NM_015184.3	1.28076	1.5e-05	0.00027
KIF1B	NM_015074.2	1.28076	6.6e-05	0.000916
ASPM	NM_018136.3	1.28076	0.000168	0.00195
PRMT6	NM_018137.1	1.27987	5.1e-05	0.000733
HNRNPAB	NM_004499.3	1.27987	0.000178	0.002039
FER1L3	NM_133337.1	1.27987	0.000195	0.002214
VCL	NM_003373.3	1.27987	0.001002	0.008516
DYRK1A	NM_130437.2	1.27899	2.2e-05	0.000375
FAM65A	NM_024519.2	1.27899	5.8e-05	0.000823
ILF3	NM_004516.2	1.27899	7.4e-05	0.001002
RHOT1	NM_001033566.1	1.27899	9.6e-05	0.001237
HNRNPAB	NM_031266.2	1.27899	0.000153	0.0018
PIP4K2A	NM_005028.4	1.27899	0.000161	0.001887
ERBB2IP	NM_018695.2	1.2781	8e-06	0.000164
HBG2	NM_000184.2	1.2781	1.5e-05	0.000274
RAN	NM_006325.2	1.2781	2e-05	0.000342
OGFRL1	NM_024576.3	1.2781	8.9e-05	0.001159
BRPF1	NM_001003694.1	1.2781	0.000191	0.00217
KIAA2010	NM_032560.3	1.2781	0.000536	0.005053
FKTN	NM_006731.2	1.2781	0.001137	0.009436
TWF1	NM_002822.3	1.2781	0.002023	0.015031
PHYH	NM_001037537.1	1.27721	8.4e-05	0.001112
GPR137B	NM_003272.1	1.27721	0.000111	0.001381
BDNF	NM_001709.3	1.27721	0.000208	0.00233
MRPS18B	NM_014046.2	1.27721	0.000483	0.004647
RUNX3	NM_004350.2	1.27721	0.000658	0.00599
STK38	NM_007271.2	1.27633	9e-06	0.000183
ACTL6A	NM_004301.3	1.27633	1.4e-05	0.00026
TOR1AIP2	NM_145034.1	1.27633	3.1e-05	0.000493
ANXA2P2	NR_003573.1	1.27633	0.00013	0.001582
RAB3GAP1	NM_012233.1	1.27633	0.000131	0.001588
CRKRS	NM_016507.1	1.27633	0.000336	0.00343
KIFC1	NM_002263.2	1.27633	0.00057	0.00532
TMEM184C	NM_018241.2	1.27633	0.000779	0.006881
PREPL	NM_006036.3	1.27544	5.2e-05	0.000745
HNRNPR	NM_005826.3	1.27544	6.9e-05	0.000939
RAC1	NM_006908.3	1.27544	9.8e-05	0.001255
SLC12A2	NM_001046.2	1.27544	0.000184	0.002099
MAGEB2	NM_002364.3	1.27544	0.000662	0.006031
N4BP2L1	NM_001079691.1	1.27544	0.175303	0.458868
BCL2	NM_000633.2	1.27456	1.8e-05	0.000318
NME1-NME2	NM_001018136.1	1.27456	3.7e-05	0.000568
FAM178A	NM_018121.3	1.27456	0.000215	0.0024
TRAF7	NM_032271.2	1.27456	0.000301	0.003153
FERMT1	NM_017671.4	1.27456	0.003537	0.023674
USP46	NM_001134223.1	1.27368	1e-05	0.000203
TMOD3	NM_014547.3	1.27368	2.5e-05	0.000415
ATP5L	NM_006476.4	1.27368	3.9e-05	0.000595
STAG1	NM_005862.2	1.27368	5.8e-05	0.000823
PLK1	NM_005030.3	1.27368	8.4e-05	0.001104
FTSJ1	NM_012280.2	1.27368	9.3e-05	0.001201
CDKN1B	NM_004064.2	1.27368	0.000183	0.002097
LHX2	NM_004789.3	1.27368	0.000259	0.002792
RRS1	NM_015169.3	1.27368	0.000276	0.002945
HECTD2	NM_173497.1	1.27279	3.7e-05	0.000568
PPP1R8	NM_014110.3	1.27279	3.7e-05	0.000568
TIPARP	NM_015508.3	1.27279	3.7e-05	0.000575
LRFN3	NM_024509.1	1.27279	4.5e-05	0.000664
PTCD1	NM_015545.2	1.27279	6.2e-05	0.000872
CRK	NM_016823.2	1.27279	0.000112	0.001398
CALD1	NM_033157.2	1.27279	0.000167	0.001935
TMTC3	NM_181783.1	1.27279	0.001023	0.008671
KCNH6	NM_030779.2	1.27279	0.001812	0.013777
UPF3B	NM_023010.2	1.27279	0.002076	0.01534
ATG4D	NM_032885.4	1.27191	4.2e-05	0.000634
ANKDD1A	NM_182703.3	1.27191	6.9e-05	0.000937
HNRPA2B1	NM_031243.1	1.27191	0.000474	0.004575
TMEM216	NM_016499.3	1.27191	0.000508	0.00483
S100A11	NM_005620.1	1.27103	1.1e-05	0.000216
PHAX	NM_032177.2	1.27103	1.4e-05	0.000265
ATP1B3	NM_001679.2	1.27103	0.00011	0.00137
DPH3	NM_001047434.1	1.27103	0.000127	0.001552
RNU6ATAC	NR_023344.1	1.27015	1.3e-05	0.000253
ALDH5A1	NM_001080.3	1.27015	7.4e-05	0.001006
THOC4	NM_005782.2	1.27015	7.8e-05	0.001044
NAT12	NM_001011713.1	1.27015	7.9e-05	0.001052
USP12	NM_182488.1	1.27015	0.000157	0.001843
STIP1	NM_006819.1	1.27015	0.00044	0.004304
FZD1	NM_003505.1	1.26927	1.1e-05	0.000223
PDGFB	NM_002608.1	1.26927	1.5e-05	0.000278
PPIF	NM_005729.3	1.26927	3.1e-05	0.000489
TUBA1C	NM_032704.3	1.26927	5e-05	0.000725
RRBP1	NM_001042576.1	1.26927	0.000941	0.00808
TPD52L1	NM_001003396.1	1.26839	1.2e-05	0.000233
WARS	NM_173701.1	1.26839	1.6e-05	0.00029
UPF3B	NM_080632.1	1.26839	2.4e-05	0.000408
AKT1	NM_001014431.1	1.26839	2.8e-05	0.000455
HCCS	NM_005333.2	1.26839	6.2e-05	0.000869
TATDN2	NM_014760.2	1.26839	8e-05	0.001065
TRPC4AP	NM_015638.2	1.26839	9.8e-05	0.001255
TMED4	NM_182547.2	1.26839	0.000282	0.002989
CTSZ	NM_001336.2	1.26751	1.5e-05	0.000274
BRWD1	NM_001007246.1	1.26751	2.8e-05	0.000454
STAT1	NM_139266.1	1.26751	0.000168	0.001945
USP7	NM_003470.2	1.26751	0.000879	0.007619
TRIP13	NM_004237.2	1.26751	0.000914	0.007886
GPRIN1	NM_052899.2	1.26663	1.5e-05	0.000278
LOC100008588	NR_003286.1	1.26663	3.6e-05	0.000562
CHSY3	NM_175856.4	1.26663	4e-05	0.000608
GPR180	NM_180989.4	1.26663	9.2e-05	0.001191
WDR20	NM_181308.1	1.26663	0.000139	0.001672
L3MBTL3	NM_032438.1	1.26663	0.000164	0.00191
FAM171A1	NM_001010924.1	1.26663	0.000208	0.002335
TLK2	NM_006852.2	1.26663	0.000287	0.003036
C13orf15	NM_014059.2	1.26576	1.9e-05	0.000338
HSPA4	NM_002154.3	1.26576	3e-05	0.000485
RNF149	NM_173647.2	1.26576	3e-05	0.000486
SLC35F2	NM_017515.3	1.26576	4.8e-05	0.000703
C14orf109	NM_015676.1	1.26576	5.5e-05	0.000788
PCGF5	NM_032373.3	1.26576	6e-05	0.000845
CTBP2	NM_001329.2	1.26576	0.000269	0.002881
SETX	NM_015046.5	1.26488	2.9e-05	0.000473
ZNF202	NM_003455.2	1.26488	3.1e-05	0.00049
ERCC8	NM_000082.2	1.26488	0.000259	0.002791
SYNJ1	NM_203446.1	1.264	0.000197	0.002226
DUS2L	NM_017803.3	1.264	0.000276	0.002945
SOCS5	NM_144949.2	1.264	0.000587	0.005451
USP48	NM_001032730.1	1.264	0.00065	0.005939
ANKRD10	NM_017664.2	1.264	0.000829	0.007243
SETD2	NM_014159.4	1.26313	4.1e-05	0.000615
XRN2	NM_012255.3	1.26313	6.3e-05	0.000876
SNORA57	NR_004390.1	1.26313	0.00011	0.001371
SCML2	NM_006089.1	1.26313	0.00013	0.001582
PPP2R1B	NM_181699.2	1.26313	0.000983	0.008381
PPARBP	NM_004774.2	1.26313	0.001681	0.012961
PHAX	NM_032177.2	1.26313	0.001851	0.014015
TMEM11	NM_003876.1	1.26313	0.003499	0.023479
EBNA1BP2	NM_006824.1	1.26225	2.8e-05	0.000461
RBM4B	NM_031492.2	1.26225	4e-05	0.000611
BRI3BP	NM_080626.5	1.26225	0.000609	0.00563
SCAMP1	NM_004866.4	1.26138	1.9e-05	0.000329
C14orf149	NM_144581.1	1.26138	2.2e-05	0.000379
LNPEP	NM_175920.3	1.26138	3.5e-05	0.000547
CDC14B	NM_033331.2	1.26138	9.2e-05	0.001199
HIATL1	NM_032558.2	1.26138	0.000121	0.001486
C10orf137	NM_015608.2	1.26138	0.000141	0.001694
EFR3A	NM_015137.3	1.26138	0.000233	0.002555
LYAR	NM_017816.1	1.26138	0.000409	0.004045
ZNHIT2	NM_014205.2	1.26138	0.000738	0.006575
TXNL2	NM_006541.2	1.2605	1.6e-05	0.000288
RCE1	NM_001032279.1	1.2605	1.7e-05	0.000307
SLC25A24	NM_013386.3	1.2605	2.3e-05	0.000384
RNF14	NM_183400.1	1.2605	4.8e-05	0.000703
SASS6	NM_194292.1	1.2605	4.9e-05	0.000711
TCF12	NM_207038.1	1.2605	0.000194	0.002202
BRD1	NM_014577.1	1.2605	0.000266	0.002859
PKP4	NM_003628.3	1.2605	0.000309	0.003222
LOC399959	NR_024430.1	1.2605	0.000406	0.004023
UCRC	NM_001003684.1	1.2605	0.001417	0.011236
LRRFIP1	NM_004735.2	1.2605	0.003929	0.025813
SCHIP1	NM_014575.2	1.25963	3.5e-05	0.000539
PCDH7	NM_032457.2	1.25963	4.8e-05	0.000703
ING1	NM_198219.1	1.25963	5.4e-05	0.00078
BMP6	NM_001718.4	1.25963	0.000166	0.001927
CXorf64	NM_001122716.1	1.25963	0.005763	0.035519
FAM83H	NM_198488.2	1.25876	5.6e-05	0.000801
PTPRG	NM_002841.2	1.25876	5.9e-05	0.000829
UBP1	NM_014517.3	1.25876	0.00015	0.001768
KITLG	NM_000899.3	1.25876	0.000217	0.002415
MCFD2	NM_139279.3	1.25876	0.000555	0.005208
LYAR	NM_017816.1	1.25876	0.00086	0.007478
PPME1	NM_016147.1	1.25788	2.5e-05	0.000415
CCDC58	NM_001017928.2	1.25788	3.2e-05	0.000511
BAZ1A	NM_182648.1	1.25788	4e-05	0.000607
TANC1	NM_033394.1	1.25788	8.2e-05	0.001088
CUL1	NM_003592.2	1.25788	0.000131	0.001585
S100A10	NM_002966.2	1.25788	0.000165	0.001922
GRIPAP1	NM_207672.1	1.25788	0.001657	0.012803
ZFHX4	NM_024721.3	1.25701	0.000118	0.001458
MTHFD2	NM_001040409.1	1.25701	0.000211	0.002356
NOP16	NM_016391.4	1.25701	0.000586	0.005447
TSEN15	NM_001127394.2	1.25701	0.000621	0.005723
SEC24D	NM_014822.1	1.25614	3.1e-05	0.000495
DIAPH1	NM_005219.3	1.25614	3.5e-05	0.00054
ZNF121	NM_001008727.1	1.25614	4.2e-05	0.000627
C2orf42	NM_017880.1	1.25614	8.9e-05	0.001163
CEP78	NM_032171.1	1.25614	0.000144	0.001717
FER1L3	NM_013451.2	1.25614	0.000296	0.003116
HNRNPR	NM_001102398.1	1.25614	0.000322	0.003332
LYSMD1	NM_212551.3	1.25527	4.6e-05	0.000678
RBM4	NM_002896.2	1.25527	5e-05	0.000723
ZNF35	NM_003420.3	1.25527	8.7e-05	0.001141
ZNF746	NM_152557.3	1.25527	0.0001	0.001278
FKBP14	NM_017946.2	1.25527	0.000114	0.001413
SLC35F2	NM_017515.3	1.25527	0.000327	0.003364
TUFT1	NM_020127.1	1.2544	5.2e-05	0.000753
WDR1	NM_017491.3	1.2544	0.001254	0.010201
DCUN1D4	NM_015115.2	1.25353	2.4e-05	0.0004
QRICH1	NM_017730.2	1.25353	0.000199	0.002252
SYPL1	NM_182715.1	1.25353	0.000381	0.003818
TUBA1C	NM_032704.2	1.25353	0.001065	0.008957
LPAR2	NM_004720.5	1.25353	0.008829	0.049915
C8orf73	NM_001100878.1	1.25266	5.4e-05	0.000775
IGF2R	NM_000876.2	1.25266	6.2e-05	0.000862
PLD6	NM_178836.2	1.25266	8.4e-05	0.001104
LEPR	NM_001003679.1	1.25266	0.000131	0.001585
RNF8	NM_003958.2	1.2518	3e-05	0.000477
FLJ42627	NR_024492.1	1.2518	7.5e-05	0.001014
LSM12	NM_152344.2	1.2518	0.00022	0.00244
DPH3	NM_206831.1	1.2518	0.000668	0.006072
SFRS10	NM_004593.1	1.2518	0.002738	0.019193
TBC1D2	NM_018421.2	1.25093	4.9e-05	0.000719
PIK3C2A	NM_002645.2	1.25093	0.000282	0.002993
THAP4	NM_015963.4	1.25093	0.000506	0.004817
CSNK1D	NM_139062.1	1.25093	0.002156	0.015811
LOC100128288	NR_024447.1	1.25093	0.008999	0.050663
C12orf43	NM_022895.1	1.25006	3.6e-05	0.00056
FAM53B	NM_014661.3	1.25006	5.9e-05	0.000829
KIF2C	NM_006845.2	1.25006	7.6e-05	0.00102
MPZL1	NM_003953.4	1.25006	9.8e-05	0.001253
SPAG1	NM_003114.3	1.25006	0.000132	0.001593
GTF3C2	NM_001035521.1	1.25006	0.000143	0.001703
BAZ1A	NM_013448.2	1.25006	0.00038	0.003811
AHCTF1	NM_015446.3	1.25006	0.0006	0.005562
ASPH	NM_004318.2	1.2492	5.1e-05	0.000738
SMAD7	NM_005904.2	1.2492	8.1e-05	0.001081
ISG20L1	NM_022767.2	1.2492	0.00031	0.003231
RRN3	NM_018427.3	1.2492	0.000328	0.003374
SEPHS1	NM_012247.3	1.2492	0.000357	0.003613
LOC648740	NR_024438.2	1.2492	0.000381	0.003818
ZDHHC9	NM_016032.2	1.2492	0.000407	0.004032
ZNF207	NM_001032293.2	1.2492	0.000951	0.008144
RYK	NM_001005861.2	1.2492	0.001043	0.008807
HSF2	NM_004506.2	1.2492	0.001363	0.010892
ALKBH1	NM_006020.2	1.2492	0.003958	0.025907
PABPC1	NM_002568.3	1.2492	0.051808	0.197172
UBN1	NM_001079514.1	1.24833	9.6e-05	0.001232
UPF1	NM_002911.3	1.24833	0.000108	0.001352
SLC39A10	NM_020342.1	1.24833	0.000179	0.002053
NUP153	NM_005124.2	1.24833	0.000295	0.003105
SVIL	NM_003174.3	1.24833	0.001518	0.011913
CLUAP1	NM_015041.1	1.24747	3.4e-05	0.000528
C20orf4	NM_015511.3	1.24747	4.7e-05	0.000689
PKD2	NM_000297.2	1.24747	7.6e-05	0.00102
SLC37A3	NM_207113.1	1.24747	8e-05	0.001066
C19orf10	NM_019107.3	1.24747	0.000312	0.003247
BRMS1	NM_001024958.1	1.24747	0.001754	0.013425
ALB	NM_000477.3	1.2466	6.6e-05	0.00091
PPM1G	NM_002707.3	1.2466	9.6e-05	0.001232
ATAD3B	NM_031921.4	1.2466	9.7e-05	0.00124
ARL4A	NM_001037164.1	1.2466	0.000103	0.001301
TUBB6	NM_032525.1	1.2466	0.000426	0.00419
SERPINH1	NM_001235.2	1.2466	0.00103	0.008712
NIPA1	NM_144599.3	1.2466	0.005075	0.031917
PPARG	NM_015869.4	1.24574	6.2e-05	0.000867
PPP1CC	NM_002710.1	1.24574	0.000465	0.004504
TBC1D9	NM_015130.2	1.24574	0.000917	0.007904
DHX30	NM_138615.1	1.24574	0.001027	0.008696
BCL2L1	NM_138578.1	1.24487	4.7e-05	0.000687
ATP6V1E2	NM_080653.3	1.24487	6.1e-05	0.000856
HMGN2	NM_005517.3	1.24487	0.000102	0.001287
IPO7	NM_006391.1	1.24487	0.000125	0.001525
C11orf61	NM_024631.1	1.24487	0.000256	0.002768
ADK	NM_001123.2	1.24487	0.000285	0.00302
HBG1	NM_000559.2	1.24487	0.000838	0.007304
PEX5	NM_000319.3	1.24487	0.001412	0.011201
POLR1E	NM_022490.1	1.24487	0.004512	0.028845
HNRPM	NM_005968.2	1.24401	0.000111	0.001383
PCGF2	NM_007144.2	1.24401	0.00042	0.004148
IARS	NM_002161.3	1.24401	0.000784	0.006915
CACYBP	NM_014412.2	1.24401	0.000884	0.007653
C14orf2	NM_004894.1	1.24315	8.2e-05	0.001086
C10orf47	NM_153256.2	1.24315	8.4e-05	0.001105
CTSL1	NM_001912.3	1.24315	8.5e-05	0.001115
HSPC111	NM_016391.3	1.24315	9.6e-05	0.001233
DNAJC7	NM_003315.1	1.24315	0.000365	0.003683
GPATCH4	NM_182679.1	1.24315	0.000926	0.007971
SMEK2	NM_020463.1	1.24315	0.001044	0.00881
FAM69A	NM_001006605.3	1.24229	3.5e-05	0.000547
LOC552889	NM_001136262.1	1.24229	4.3e-05	0.000639
CCNE1	NM_057182.1	1.24229	0.000119	0.00147
ADAP2	NM_018404.2	1.24229	0.000144	0.001718
RBBP5	NM_005057.2	1.24229	0.00024	0.002623
ADAM22	NM_021723.2	1.24229	0.000438	0.004294
KDELR3	NM_016657.1	1.24229	0.000644	0.005888
CUTL1	NM_181552.1	1.24229	0.000686	0.006202
CYB5R3	NM_007326.2	1.24229	0.001037	0.008761
RBM47	NM_019027.3	1.24143	0.000221	0.002456
PRMT3	NM_005788.1	1.24143	0.000235	0.002573
ZNF511	NM_145806.2	1.24143	0.000841	0.007325
HN1	NM_016185.2	1.24143	0.002784	0.019441
CLK1	NM_004071.2	1.24057	6.9e-05	0.000938
CCNK	NM_003858.3	1.24057	8.4e-05	0.001107
ZBTB20	NM_015642.3	1.24057	0.000238	0.0026
SHROOM4	NM_020717.2	1.24057	0.000501	0.004782
MAP3K7	NM_145331.1	1.24057	0.000762	0.006757
DCUN1D5	NM_032299.2	1.24057	0.003456	0.023209
C12orf41	NM_017822.3	1.24057	0.003728	0.02474
PPIL5	NM_203467.1	1.24057	0.007787	0.045137
UBAP2	NM_018449.2	1.23971	4e-05	0.000609
ZNF584	NM_173548.1	1.23971	8.7e-05	0.001142
TUBB4Q	NM_020040.3	1.23971	9.8e-05	0.001255
PPAT	NM_002703.3	1.23971	0.000196	0.002215
EXTL3	NM_001440.2	1.23971	0.000332	0.003402
C14orf129	NM_016472.3	1.23885	5.4e-05	0.000778
C3orf59	NM_178496.2	1.23885	7.2e-05	0.000981
SNRPD3	NM_004175.3	1.23885	0.000132	0.001597
NFKBIA	NM_020529.1	1.23885	0.000448	0.004376
PBRM1	NM_181042.2	1.23885	0.000456	0.004433
DDX21	NM_004728.2	1.23885	0.000728	0.006497
OAT	NM_000274.1	1.23885	0.001136	0.009434
MTF2	NM_007358.2	1.23885	0.002595	0.018391
E2F3	NM_001949.2	1.23885	0.012414	0.065388
FAM62B	NM_020728.1	1.23799	6.3e-05	0.000878
ACOT9	NM_001033583.2	1.23799	9.9e-05	0.001264
ZFHX3	NM_006885.3	1.23799	0.000105	0.001318
ICT1	NM_001545.1	1.23799	0.00011	0.001372
BYSL	NM_004053.3	1.23799	0.00012	0.001482
BRI3BP	NM_080626.5	1.23799	0.000205	0.002305
C9orf78	NM_016520.2	1.23799	0.000354	0.003594
FAM133B	NM_152789.2	1.23799	0.000507	0.004825
TCF3	NM_003200.1	1.23799	0.000548	0.005161
SOX18	NM_018419.2	1.23799	0.002198	0.016049
PNN	NM_002687.3	1.23799	0.007692	0.044722
OAT	NM_000274.1	1.23713	0.000169	0.001953
STARD7	NM_020151.2	1.23713	0.000403	0.004006
SCARNA18	NR_003139.1	1.23713	0.000404	0.004007
TXNRD2	NM_006440.3	1.23713	0.00041	0.004051
KLHL17	NM_198317.1	1.23713	0.000572	0.005336
ZFP106	NM_022473.1	1.23713	0.003118	0.021288
CREBZF	NM_001039618.1	1.23628	8.2e-05	0.001087
FXR1	NM_005087.2	1.23628	8.8e-05	0.001152
ZFX	NM_003410.2	1.23628	9.8e-05	0.001255
SMAGP	NM_001033873.1	1.23628	0.000625	0.005756
DAGLB	NM_139179.1	1.23628	0.002217	0.016156
BTG1	NM_001731.1	1.23628	0.004665	0.029682
SNORA26	NR_003016.1	1.23542	0.000102	0.001287
ZNF532	NM_018181.4	1.23542	0.000172	0.001983
FZD2	NM_001466.2	1.23542	0.000308	0.003214
ZNHIT3	NM_004773.2	1.23542	0.000321	0.003319
PDXK	NM_003681.4	1.23542	0.000481	0.004631
TMEM200A	NM_052913.2	1.23542	0.000619	0.005709
ZDHHC2	NM_016353.3	1.23542	0.000696	0.006275
SNRK	NM_017719.3	1.23456	8.1e-05	0.001079
RABL3	NM_173825.3	1.23456	0.000124	0.001514
ABL1	NM_005157.3	1.23456	0.00017	0.001967
CRB3	NM_139161.2	1.23456	0.000263	0.002829
SMARCA4	NM_003072.2	1.23456	0.000327	0.003371
UBAP1	NM_016525.3	1.23456	0.000518	0.004924
ZC3H7A	NM_014153.2	1.23456	0.001085	0.0091
FVT1	NM_002035.1	1.23456	0.001247	0.010155
CDR2	NM_001802.1	1.23456	0.001267	0.010282
YWHAH	NM_003405.3	1.23456	0.002425	0.017407
NASP	NM_002482.2	1.23456	0.002823	0.019697
MRPS18B	NM_014046.2	1.23456	0.005324	0.0332
OAZ2	NM_002537.2	1.23456	0.038543	0.15815
C12orf43	NM_022895.1	1.23371	5e-05	0.000725
MIIP	NM_021933.2	1.23371	5.5e-05	0.000783
TOP1MT	NM_052963.1	1.23371	6.3e-05	0.000881
LRIG3	NM_153377.3	1.23371	8.2e-05	0.001092
PGM3	NM_015599.1	1.23371	9.4e-05	0.00122
SLC25A44	NM_014655.1	1.23371	0.000102	0.001286
FNIP1	NM_001008738.2	1.23371	0.000105	0.001319
CAB39L	NM_001079670.1	1.23371	0.000128	0.001558
C9orf140	NM_178448.3	1.23371	0.000635	0.005832
POLG2	NM_007215.2	1.23371	0.00068	0.006164
FASTKD5	NM_021826.4	1.23371	0.000812	0.007122
SNRNP70	NM_003089.4	1.23371	0.00113	0.0094
PSMD8	NM_002812.3	1.23371	0.0305	0.132222
DHX30	NM_014966.2	1.23285	0.000153	0.001803
VCL	NM_014000.2	1.23285	0.000237	0.002597
PROM1	NM_006017.1	1.23285	0.000664	0.006041
SIVA1	NM_006427.3	1.23285	0.001047	0.008835
TKT	NM_001064.1	1.23285	0.001779	0.013569
ABCC5	NM_001023587.1	1.232	7.1e-05	0.000965
ERCC8	NM_001007234.1	1.232	9.7e-05	0.001244
DAG1	NM_004393.2	1.232	9.7e-05	0.001247
OSBPL8	NM_020841.4	1.232	0.000148	0.001753
DOCK9	NM_015296.1	1.232	0.000175	0.002014
WIBG	NM_032345.1	1.232	0.000232	0.002553
SNX5	NM_014426.2	1.232	0.000259	0.002788
C15orf23	NM_033286.1	1.232	0.000523	0.004956
CDX2	NM_001265.2	1.232	0.00156	0.012171
PHLDA3	NM_012396.3	1.232	0.00178	0.013574
RABEPK	NM_005833.2	1.232	0.002203	0.016073
MPP6	NM_016447.2	1.23114	8.5e-05	0.001118
RWDD1	NM_001007464.1	1.23114	0.000124	0.001514
EDG4	NM_004720.4	1.23114	0.000132	0.001599
DPY19L4	NM_181787.1	1.23114	0.000146	0.001735
SNRNP70	NM_003089.4	1.23114	0.000149	0.001761
ZNF22	NM_006963.3	1.23114	0.000677	0.00614
MAGEE1	NM_020932.1	1.23114	0.001021	0.008659
FBXO28	NM_015176.1	1.23114	0.001241	0.010123
ZNF142	NM_005081.2	1.23114	0.002243	0.016305
ZNF689	NM_138447.1	1.23114	0.002732	0.019166
BRD8	NM_183359.1	1.23114	0.005593	0.034635
DEGS1	NM_003676.2	1.23114	0.007115	0.042056
C16orf80	NM_013242.2	1.23114	0.009735	0.0539
MAEA	NM_001017405.1	1.23029	4e-05	0.000603
RICH2	NM_014859.4	1.23029	0.000122	0.001495
HEBP1	NM_015987.3	1.23029	0.000286	0.003025
TCF12	NM_207037.1	1.23029	0.000329	0.00338
DNAJB4	NM_007034.3	1.23029	0.000617	0.005694
NEK3	NM_152720.1	1.23029	0.003615	0.024106
ZFAND2A	NM_182491.1	1.23029	0.00449	0.028724
TCEB1	NM_005648.2	1.23029	0.085269	0.284235
TMEM104	NM_017728.2	1.22944	6.7e-05	0.000924
MINA	NM_001042533.1	1.22944	0.000134	0.001612
GYLTL1B	NM_152312.3	1.22944	0.000179	0.002053
CSNK1G3	NM_001031812.2	1.22944	0.00021	0.002356
SETD4	NM_017438.2	1.22944	0.000331	0.003397
LRRC1	NM_018214.4	1.22944	0.000431	0.004234
KIAA2013	NM_138346.1	1.22944	0.000497	0.004758
C1orf124	NM_001010984.1	1.22944	0.000499	0.004767
LOC653994	XM_944439.2	1.22944	0.000557	0.005223
C9orf91	NM_153045.2	1.22944	0.000586	0.005447
THAP6	NM_144721.3	1.22859	7.5e-05	0.001016
CABLES1	NM_138375.1	1.22859	9.8e-05	0.001255
TYRO3	NM_006293.2	1.22859	0.000146	0.001728
SLC12A8	NM_024628.4	1.22859	0.000174	0.001999
CLUAP1	NM_024793.1	1.22859	0.000179	0.002053
SNRPA1	NM_003090.2	1.22859	0.000182	0.002088
HYOU1	NM_006389.2	1.22859	0.000239	0.00261
TMTC3	NM_181783.2	1.22859	0.000261	0.002806
CDC42BPA	NM_003607.3	1.22859	0.00033	0.003391
UPF2	NM_015542.2	1.22859	0.000405	0.004014
RDH14	NM_020905.1	1.22859	0.00053	0.005013
RBM38	NM_183425.1	1.22859	0.00063	0.005798
SUV420H1	NM_017635.3	1.22859	0.000741	0.0066
ZNF777	NM_015694.2	1.22859	0.00077	0.00681
DUSP14	NM_007026.2	1.22859	0.001477	0.011637
METRNL	XM_941466.2	1.22859	0.001908	0.014338
PAFAH1B2	NM_002572.2	1.22859	0.003521	0.023609
CTGF	NM_001901.2	1.22859	0.027544	0.122322
DHX15	NM_001358.2	1.22774	0.000107	0.00135
TRADD	NM_003789.2	1.22774	0.000131	0.001585
GTSE1	NM_016426.4	1.22774	0.000143	0.001701
KLHL8	NM_020803.3	1.22774	0.000147	0.001742
DLG3	NM_021120.2	1.22774	0.000266	0.002856
IRF2BP2	NM_182972.2	1.22688	7.5e-05	0.001015
PCYOX1	NM_016297.2	1.22688	0.000343	0.003494
BUD13	NM_032725.2	1.22688	0.000517	0.00491
ZCCHC8	NM_017612.2	1.22688	0.000554	0.005208
FYN	NM_153047.1	1.22688	0.000942	0.008087
RNF4	NM_002938.2	1.22688	0.001212	0.009934
PPP4C	NM_002720.1	1.22688	0.006092	0.037123
ZBTB17	NM_003443.1	1.22603	8e-05	0.001071
CCDC41	NM_016122.2	1.22603	9.1e-05	0.001188
FAIM	NM_001033032.1	1.22603	0.000608	0.005625
TRMU	NM_018006.4	1.22603	0.000611	0.005645
MAGEB2	NM_002364.3	1.22603	0.003115	0.021275
LOC100190938	NR_024462.1	1.22603	0.003174	0.021594
MAP2K4	NM_003010.2	1.22519	0.000109	0.001369
PARG	NM_003631.2	1.22519	0.000137	0.001648
NT5C2	NM_012229.2	1.22519	0.000215	0.0024
WDR40A	NM_015397.1	1.22519	0.000217	0.002413
PDCD2L	NM_032346.1	1.22519	0.000248	0.002686
ALDH1B1	NM_000692.3	1.22519	0.000503	0.004795
MPRIP	NM_201274.2	1.22519	0.000766	0.006777
C11orf83	NM_001085372.1	1.22519	0.002018	0.015006
ANKS1A	NM_015245.2	1.22519	0.002926	0.020262
ATAD2	NM_014109.2	1.22519	0.01235	0.06518
AASDHPPT	NM_015423.2	1.22519	0.012842	0.067163
C12orf5	NM_020375.2	1.22434	0.000223	0.002474
ALDH1B1	NM_000692.3	1.22434	0.000429	0.00421
TPM1	NM_001018020.1	1.22434	0.000436	0.00427
HCG2P7	NR_001318.1	1.22434	0.000584	0.005428
CENPL	NM_033319.1	1.22434	0.000601	0.005571
STS-1	NM_032873.3	1.22434	0.000617	0.005694
TYW1	NM_018264.2	1.22434	0.001203	0.009876
RFC3	NM_002915.3	1.22434	0.00199	0.014845
AP3D1	NM_003938.5	1.22434	0.00221	0.016114
NCOA6	NM_014071.2	1.22434	0.003008	0.020685
RICS	NM_014715.2	1.22349	0.000101	0.001282
N4BP2L2	NM_033111.3	1.22349	0.000133	0.001608
NAGPA	NM_016256.2	1.22349	0.000174	0.002008
ARHGEF5L	NM_001003702.1	1.22349	0.000257	0.002775
CCDC102A	NM_033212.2	1.22349	0.000269	0.00288
TEAD4	NM_201443.1	1.22349	0.000447	0.004367
GATAD2B	NM_020699.1	1.22349	0.00133	0.010663
CENTG3	NM_031946.3	1.22349	0.002682	0.018899
ANKRD10	NM_017664.2	1.22264	0.000113	0.0014
FAM32A	NM_014077.2	1.22264	0.000177	0.002029
KIAA1285	NM_015694.1	1.22264	0.00023	0.002529
ACP1	NM_007099.2	1.22264	0.000235	0.002573
C14orf135	NM_022495.3	1.22264	0.000246	0.002669
DDAH1	NM_012137.2	1.22264	0.000346	0.003523
SNORA22	NR_002961.1	1.22264	0.000385	0.003847
VIM	NM_003380.2	1.22264	0.000446	0.004354
FYTTD1	NM_032288.5	1.22264	0.00045	0.004388
SLMO1	NM_006553.2	1.22264	0.000903	0.0078
CHCHD7	NM_001011670.1	1.22264	0.001972	0.014737
HSP90AA1	NM_001017963.2	1.22264	0.002085	0.015382
UQCRFS1	NM_006003.1	1.22264	0.002328	0.016833
EZR	NM_003379.4	1.22179	0.000282	0.002995
PPAP2B	NM_003713.3	1.22179	0.000936	0.008044
UTP14C	NM_021645.4	1.22179	0.00118	0.009721
SNRNP70	NM_003089.4	1.22179	0.00155	0.012113
TPM4	NM_003290.1	1.22179	0.005871	0.036014
ATP1B3	XM_001133534.1	1.22179	0.009208	0.051611
LOC283932	NM_175901.3	1.22095	6.4e-05	0.000889
INTU	NM_015693.2	1.22095	0.000702	0.006318
SETD3	NM_032233.2	1.2201	7.2e-05	0.000977
C2orf69	NM_153689.5	1.2201	0.000391	0.003905
KIAA1430	NM_020827.1	1.2201	0.001015	0.008615
GTF3C2	NM_001521.2	1.2201	0.001968	0.014708
EGFL7	NM_201446.1	1.21926	0.000115	0.00143
AURKA	NM_198434.1	1.21926	0.000122	0.001496
BCOR	NM_020926.2	1.21926	0.00014	0.001679
MRPS15	NM_031280.2	1.21926	0.00016	0.00188
NETO2	NM_018092.3	1.21926	0.000177	0.002035
MSX1	NM_002448.3	1.21926	0.000307	0.003213
RAB8A	NM_005370.4	1.21841	0.000168	0.00195
MYO1C	NM_033375.4	1.21841	0.000313	0.003255
DHX33	NM_020162.2	1.21841	0.000331	0.003396
IL12A	NM_000882.2	1.21841	0.000411	0.004061
FAM120A	NM_014612.3	1.21841	0.000469	0.004535
GAD1	NM_013445.3	1.21841	0.000471	0.004551
PRR5	NM_001017529.1	1.21841	0.001929	0.014469
FAT1	NM_005245.3	1.21841	0.003413	0.022969
C14orf85	NR_002808.1	1.21841	0.015324	0.07739
ARF1	NM_001024228.1	1.21757	0.000124	0.001515
HSPH1	NM_006644.2	1.21757	0.001142	0.00947
MRPL14	NM_032111.2	1.21672	0.000161	0.001887
VIM	NM_003380.2	1.21672	0.000168	0.001945
SACM1L	NM_014016.2	1.21672	0.000194	0.002206
HYOU1	NM_006389.2	1.21672	0.000332	0.003402
IL8	NM_000584.2	1.21672	0.000336	0.003433
C10orf119	NM_024834.2	1.21672	0.000361	0.00365
GHITM	NM_014394.2	1.21672	0.000403	0.004004
HIST1H4C	NM_003542.3	1.21672	0.000547	0.005153
SLC38A2	NM_018976.3	1.21672	0.000564	0.005281
MAGT1	NM_032121.4	1.21672	0.000822	0.007189
HJURP	NM_018410.3	1.21672	0.001013	0.008597
AZIN1	NM_015878.4	1.21672	0.002693	0.018948
PJA1	NM_001032396.1	1.21672	0.010349	0.056571
TRIP10	NM_004240.2	1.21588	0.00012	0.001479
CGNL1	NM_032866.3	1.21588	0.000205	0.002305
SH3PXD2B	NM_001017995.1	1.21588	0.000214	0.002393
FAT1	NM_005245.3	1.21588	0.000246	0.00267
LLGL1	NM_004140.3	1.21588	0.000469	0.004537
NF2	NM_000268.2	1.21588	0.001899	0.014284
SUV420H1	NM_016028.4	1.21588	0.004008	0.026139
DRD4	NM_000797.2	1.21504	0.00035	0.003554
SNORA3	NR_002580.1	1.21504	0.000375	0.003771
MPRIP	NM_015134.2	1.21504	0.000643	0.00588
RALBP1	NM_006788.3	1.21504	0.000852	0.007414
TBRG4	NM_199122.1	1.21504	0.004587	0.029272
PI4KA	NM_058004.2	1.21419	0.000118	0.001459
TSPAN12	NM_012338.3	1.21419	0.000123	0.001505
CHST6	NM_021615.4	1.21419	0.000141	0.001686
ZDHHC18	NM_032283.1	1.21419	0.000306	0.003206
TBRG4	NM_030900.2	1.21419	0.000473	0.004559
TSTA3	NM_003313.2	1.21419	0.000507	0.004824
ABHD12	NM_015600.3	1.21419	0.000563	0.005276
TRIP12	NM_004238.1	1.21419	0.001174	0.009678
NQO1	NM_000903.2	1.21419	0.001309	0.010539
SFRS8	NM_004592.2	1.21335	0.000117	0.001447
RBMS2	NM_002898.2	1.21335	0.00012	0.001478
LEO1	NM_138792.2	1.21335	0.000184	0.002106
GNL3	NM_206825.1	1.21335	0.000703	0.006325
FAM104A	NM_032837.1	1.21335	0.001262	0.010245
BCL2L12	NM_001040668.1	1.21251	0.000274	0.002928
FBXW5	NM_018998.2	1.21251	0.000322	0.00333
TRIB3	NM_021158.3	1.21251	0.000833	0.007268
FAM119A	NM_145280.3	1.21251	0.001629	0.012624
PDCD4	NM_145341.2	1.21251	0.006412	0.03868
NUCKS1	NM_022731.2	1.21251	0.014095	0.0723
TSEN34	NM_001077446.1	1.21251	0.014334	0.073208
RNF165	NM_152470.2	1.21167	0.000264	0.002839
ITGB4	NM_001005619.1	1.21167	0.00033	0.003391
SNORD57	NR_002738.1	1.21167	0.000392	0.003915
WDR1	NM_005112.4	1.21167	0.000669	0.006076
ZBTB40	NM_001083621.1	1.21167	0.001772	0.013529
OSBPL6	NM_032523.2	1.21083	0.000142	0.001697
SAMD1	NM_138352.1	1.21083	0.000148	0.001753
C12orf49	NM_024738.1	1.21083	0.000386	0.003862
RNF25	NM_022453.2	1.21083	0.000414	0.004091
WNT3A	NM_033131.2	1.21083	0.000631	0.005798
ATP1B3	XM_001133534.1	1.21083	0.002022	0.015031
CLTC	NM_004859.3	1.21083	0.003084	0.021093
SRRM1	NM_005839.3	1.21083	0.003448	0.02317
TNFRSF10B	NM_003842.3	1.20999	0.000108	0.001357
SPTAN1	NM_003127.1	1.20999	0.000164	0.001918
CENPN	NM_018455.3	1.20999	0.000206	0.002318
TAGLN	NM_003186.3	1.20999	0.000222	0.002458
LMNB2	NM_032737.2	1.20999	0.000244	0.00265
JARID1A	NM_005056.1	1.20999	0.000292	0.003075
C10orf6	NM_018121.2	1.20999	0.000357	0.003612
BTBD6	NM_033271.1	1.20999	0.001086	0.009102
ACACA	NM_198836.1	1.20999	0.001258	0.010217
UBE2G1	NM_003342.4	1.20999	0.002123	0.01562
CPT1A	NM_001031847.1	1.20999	0.002868	0.019952
SEPHS2	NM_012248.2	1.20999	0.008665	0.04919
NOLC1	NM_004741.1	1.20999	0.018867	0.091145
C19orf28	NM_001042680.1	1.20916	0.000142	0.0017
FLYWCH1	NM_032296.2	1.20916	0.000161	0.001887
C10orf140	NM_207371.3	1.20916	0.000427	0.004199
NT5DC3	NM_016575.1	1.20916	0.000531	0.005019
SNORA1	NR_003026.1	1.20916	0.000664	0.006041
TMEM1	NM_001001723.1	1.20916	0.001098	0.00919
SBDSP	NR_001588.1	1.20916	0.00116	0.009584
CDK9	NM_001261.2	1.20916	0.001797	0.013682
BCCIP	NM_016567.2	1.20916	0.001977	0.014761
NVL	NM_206840.1	1.20916	0.003985	0.026047
TFAP2C	NM_003222.3	1.20832	0.000142	0.001697
FZD1	NM_003505.1	1.20832	0.000179	0.002053
MYO5A	NM_000259.2	1.20832	0.000233	0.002555
GLRX3	NM_006541.3	1.20832	0.000323	0.003335
TM9SF4	NM_014742.2	1.20832	0.000402	0.004
LSM10	NM_032881.1	1.20832	0.000425	0.004181
ZFP161	NM_003409.2	1.20832	0.000569	0.005318
AKT1S1	NM_032375.2	1.20832	0.000723	0.00646
FUBP1	NM_003902.3	1.20832	0.001572	0.012249
TMEM16A	NM_018043.4	1.20832	0.004347	0.027928
MRPL1	NM_020236.2	1.20832	0.005969	0.03654
TUBB2A	NM_001069.2	1.20748	0.000136	0.001635
UNC13B	NM_006377.3	1.20748	0.000314	0.003262
JTB	NM_006694.2	1.20748	0.0011	0.009201
RNF114	NM_018683.3	1.20748	0.001694	0.013041
SH3RF1	NM_020870.3	1.20748	0.002153	0.015795
FAM20B	NM_014864.2	1.20748	0.00233	0.016841
CKS2	NM_001827.1	1.20748	0.010402	0.056812
FAM64A	NM_019013.1	1.20664	0.000249	0.002694
TMBIM1	NM_022152.4	1.20664	0.000338	0.003448
CCNB1IP1	NM_182851.1	1.20664	0.000869	0.007541
PHF13	NM_153812.1	1.20664	0.000995	0.008464
GOLM1	NM_177937.1	1.20664	0.001229	0.010044
CCDC109A	NM_138357.1	1.20664	0.001739	0.01334
KIAA0090	NM_015047.1	1.20664	0.00367	0.024401
EID2B	NM_152361.1	1.20664	0.023002	0.10613
PDE7A	NM_002603.1	1.20581	0.000182	0.002088
PTPLB	NM_198402.2	1.20581	0.000264	0.002838
SRA1	NM_001035235.2	1.20581	0.000289	0.003052
CYTH3	NM_004227.3	1.20581	0.000305	0.003198
PRR11	NM_018304.2	1.20581	0.000334	0.003416
RNU1-3	NR_004408.1	1.20581	0.000425	0.004186
ELOVL5	NM_021814.3	1.20581	0.000826	0.007221
CENTG2	NM_014914.2	1.20581	0.001482	0.011663
KLHDC10	NM_014997.2	1.20581	0.001487	0.011689
C14orf142	NM_032490.4	1.20581	0.002501	0.017864
VPS33A	NM_022916.4	1.20581	0.009729	0.053882
NCOA1	NM_147223.2	1.20497	0.000123	0.001514
SNORA34	NR_002968.1	1.20497	0.00013	0.001582
NPHP3	NM_153240.3	1.20497	0.000204	0.002295
UBE2E2	NM_152653.2	1.20497	0.000508	0.004835
CLK1	NM_004071.2	1.20497	0.000705	0.006332
ITPRIP	NM_033397.2	1.20497	0.000763	0.006764
ARHGAP11B	NM_001039841.1	1.20497	0.001232	0.010057
PCNP	NM_020357.1	1.20497	0.001529	0.011979
CAP1	NM_006367.2	1.20497	0.002228	0.01622
CEBPZ	NM_005760.2	1.20497	0.003121	0.021299
NUBPL	NM_025152.1	1.20497	0.00855	0.048628
TCEA1	NM_006756.2	1.20414	0.000161	0.001886
TBCD	NM_005993.4	1.20414	0.00098	0.008361
PA2G4	NM_006191.2	1.20414	0.003291	0.022239
CNOT1	NM_016284.3	1.20414	0.005823	0.035793
HSP90AA1	NM_001017963.1	1.2033	0.000166	0.001926
FAM86A	NM_201598.1	1.2033	0.000323	0.003336
IARS	NM_013417.1	1.2033	0.000454	0.004422
CARM1	NM_199141.1	1.2033	0.00058	0.005402
H2AFV	NM_138635.3	1.2033	0.000637	0.005849
ST7	NM_018412.3	1.2033	0.001154	0.009548
LRRC8A	NM_019594.2	1.2033	0.001364	0.010894
ZNF69	NM_021915.1	1.2033	0.006589	0.039554
BRD8	NM_183359.1	1.20247	0.00029	0.003052
ACLY	NM_198830.1	1.20247	0.000571	0.005333
CDC42EP2	NM_006779.2	1.20247	0.000927	0.007981
DRAP1	NM_006442.2	1.20247	0.001207	0.009904
CDKN2AIPNL	NM_080656.1	1.20247	0.001346	0.010775
SPAG9	NM_003971.3	1.20247	0.001827	0.013868
XPOT	NM_007235.3	1.20247	0.002049	0.015184
CPLX1	NM_006651.3	1.20247	0.002837	0.019783
B3GALNT1	NM_033168.2	1.20247	0.002871	0.019968
TIMM17A	NM_006335.1	1.20164	0.000163	0.001906
CDKN1C	NM_000076.1	1.20164	0.000245	0.002666
HECTD2	NM_182765.2	1.20164	0.000638	0.005851
ZNF207	NM_001032293.2	1.20164	0.000751	0.006672
BAG4	NM_004874.2	1.20164	0.000796	0.006991
PDGFB	NM_033016.1	1.20164	0.000831	0.007253
AGPS	NM_003659.1	1.20164	0.001352	0.010816
HS6ST2	NM_001077188.1	1.20164	0.002274	0.016494
CPSF3L	NM_017871.4	1.20164	0.002365	0.017053
CHRNA5	NM_000745.2	1.20164	0.002777	0.019403
ANXA3	NM_005139.2	1.20164	0.012467	0.065564
FYCO1	NM_024513.1	1.2008	0.000191	0.002177
ERGIC1	NM_020462.1	1.2008	0.00028	0.002981
KIAA0922	NM_015196.2	1.2008	0.001147	0.009497
CTBP1	NM_001012614.1	1.2008	0.00317	0.021594
PSME4	NM_014614.1	1.2008	0.004343	0.027914
RRP7B	NR_002184.2	1.2008	0.006204	0.037689
HSPA9	NM_004134.4	1.19997	0.000164	0.00191
GRK6	NM_002082.2	1.19997	0.000239	0.00261
C6orf85	NM_021945.4	1.19997	0.000567	0.005304
MRPS30	NM_016640.3	1.19997	0.00077	0.006811
TMEM183A	NM_138391.4	1.19997	0.000833	0.007268
DENND5A	NM_015213.2	1.19997	0.001157	0.009564
ZMYND11	NM_212479.1	1.19997	0.001814	0.013791
DYRK2	NM_003583.3	1.19997	0.006161	0.037467
C10orf32	NM_144591.2	1.19997	0.010573	0.057582
MAX	NM_002382.3	1.19997	0.012392	0.065301
RNF14	NM_183399.1	1.19997	0.017862	0.087382
EXOSC8	NM_181503.1	1.19997	0.025475	0.114728
SRP14	NM_003134.4	1.19914	0.000194	0.002205
BRMS1	NM_015399.3	1.19914	0.000217	0.002415
EGFL7	NM_016215.3	1.19914	0.000315	0.00327
LRRC41	NM_006369.4	1.19914	0.000319	0.003308
C9orf114	NM_016390.2	1.19914	0.000338	0.003449
MMP15	NM_002428.2	1.19914	0.000501	0.004785
RANBP1	NM_002882.2	1.19914	0.000696	0.006273
SRP68	NM_014230.2	1.19914	0.00079	0.006962
UBE1DC1	NM_024818.2	1.19914	0.001192	0.009807
MPDU1	NM_004870.2	1.19914	0.001696	0.013048
KIAA1826	NM_032424.1	1.19914	0.001873	0.014143
TTL	NM_153712.4	1.19914	0.002594	0.018389
GLRX2	NM_016066.3	1.19914	0.002627	0.01856
CMTM3	NM_144601.2	1.19914	0.002935	0.020284
LETM1	NM_012318.1	1.19831	0.000383	0.003836
LEPR	NM_001003679.1	1.19831	0.001951	0.014609
SULT4A1	NM_176874.1	1.19831	0.00215	0.015785
MRPL46	NM_022163.2	1.19831	0.002153	0.015795
MAD2L2	NM_006341.2	1.19831	0.002554	0.018172
RNF114	NM_018683.3	1.19831	0.002923	0.020255
SYNJ2	NM_003898.2	1.19831	0.003169	0.021592
CCNF	NM_001761.1	1.19831	0.012717	0.066628
MKI67	NM_002417.3	1.19748	0.000403	0.004006
TUBB2C	NM_006088.5	1.19748	0.000645	0.005894
FAM177A1	NM_173607.3	1.19748	0.001035	0.008749
UBE2I	NM_194260.1	1.19748	0.001133	0.009416
PTP4A2	NM_080392.2	1.19748	0.001357	0.010849
CDC20	NM_001255.2	1.19748	0.002537	0.018064
BUB3	NM_004725.2	1.19748	0.003845	0.025338
C11orf24	NM_022338.2	1.19748	0.004839	0.030631
ZNF74	NM_003426.2	1.19748	0.006434	0.038804
CMTM4	NM_181521.2	1.19665	0.000365	0.003683
RIF1	NM_018151.3	1.19665	0.000575	0.00536
KCTD5	NM_018992.2	1.19665	0.000973	0.008317
C21orf24	NM_001001789.1	1.19665	0.001682	0.012965
FEZ2	NM_005102.2	1.19665	0.001749	0.013399
MGRN1	NM_015246.1	1.19665	0.002582	0.018314
LOC728006	XM_001128698.1	1.19665	0.005227	0.03269
ANKRD32	NM_032290.2	1.19665	0.005258	0.032836
MAP6D1	NM_024871.1	1.19665	0.012181	0.064515
TOP1MT	NM_052963.1	1.19582	0.000334	0.003418
EXOSC3	NM_016042.2	1.19582	0.001091	0.00914
HN1L	NM_144570.2	1.19582	0.001194	0.009815
SUZ12	NM_015355.1	1.19582	0.001286	0.01041
CCT3	NM_001008800.1	1.19582	0.001474	0.011618
FAM13B	NM_001101800.1	1.19582	0.00178	0.013572
TRIM7	NM_033342.2	1.19582	0.005454	0.033873
NUCKS1	NM_022731.3	1.19582	0.005611	0.034712
HSP90AA1	NM_005348.2	1.19582	0.041064	0.165615
DISP1	NM_032890.2	1.19499	0.000287	0.003033
LOC100134259	NR_024452.1	1.19499	0.000501	0.004782
TPM2	NM_213674.1	1.19499	0.000505	0.004816
MYL12A	NM_006471.2	1.19499	0.000671	0.006093
SYT7	NM_004200.2	1.19499	0.001369	0.010924
ANKRD32	NM_032290.2	1.19499	0.001575	0.012263
CABIN1	NM_012295.2	1.19499	0.001696	0.013048
GPATCH4	NM_182679.1	1.19499	0.004846	0.030652
DNAJB11	NM_016306.4	1.19499	0.013547	0.070067
SNORD30	NR_002561.1	1.19416	0.000423	0.004168
DNAJA3	NM_005147.3	1.19416	0.000664	0.006041
UBQLN1	NM_013438.3	1.19416	0.000752	0.006674
IQCK	NM_153208.1	1.19416	0.000794	0.006984
HERC4	NM_022079.2	1.19416	0.001035	0.008751
U1SNRNPBP	NM_180703.1	1.19416	0.001249	0.010168
FUBP3	NM_003934.1	1.19416	0.001818	0.013812
XRCC6	NM_001469.3	1.19416	0.003133	0.021363
KHSRP	NM_003685.2	1.19416	0.004115	0.026732
ZC3H14	NM_024824.3	1.19416	0.006617	0.03969
TMED2	NM_006815.3	1.19416	0.018966	0.091372
PTPRE	NM_130435.2	1.19334	0.000361	0.003643
SLC16A3	NM_004207.2	1.19334	0.000493	0.004725
AVEN	NM_020371.2	1.19334	0.00064	0.005865
SHRM	NM_020859.1	1.19334	0.000714	0.006399
GMFB	NM_004124.2	1.19334	0.000724	0.006469
CCDC55	NM_032141.2	1.19334	0.001181	0.009724
BMP4	NM_001202.2	1.19334	0.001532	0.011998
TAF4	NM_003185.3	1.19334	0.001568	0.01223
GOT2	NM_002080.2	1.19334	0.002213	0.016131
SNORA5A	NR_002919.1	1.19334	0.002919	0.020231
ANO6	NM_001025356.1	1.19334	0.007131	0.042126
GSK3B	NM_002093.2	1.19251	0.000209	0.002335
SNRPB2	NM_198220.1	1.19251	0.000323	0.003335
SERPINI1	NM_005025.3	1.19251	0.001461	0.011528
USP48	NM_032236.5	1.19251	0.001921	0.014427
USP6NL	NM_001080491.1	1.19251	0.00204	0.01513
NMU	NM_006681.1	1.19251	0.010913	0.058966
LSM5	NM_012322.1	1.19251	0.051985	0.19774
ANTXR1	NM_032208.1	1.19168	0.000356	0.003608
KDELC2	NM_153705.4	1.19168	0.000407	0.004032
NUDC	NM_006600.2	1.19168	0.000468	0.004526
TATDN3	NM_001042553.1	1.19168	0.000643	0.00588
ACBD5	NM_145698.2	1.19168	0.001379	0.010981
ZNF323	NM_145909.2	1.19168	0.001852	0.014015
C14orf135	NM_022495.5	1.19168	0.001866	0.014098
RHOF	NM_019034.2	1.19168	0.002419	0.017373
PPIH	NM_006347.3	1.19168	0.002705	0.019022
DNAJB6	NM_005494.2	1.19168	0.002749	0.019258
CDC7	NM_003503.2	1.19168	0.003173	0.021594
GINS3	NM_022770.2	1.19168	0.00813	0.046728
FAM49B	NM_016623.3	1.19168	0.0372	0.15392
KRT34	NM_021013.3	1.19086	0.000351	0.003566
TRDMT1	NM_176083.2	1.19086	0.000359	0.00363
SHQ1	NM_018130.2	1.19086	0.000395	0.003938
SHROOM3	NM_020859.3	1.19086	0.000464	0.004504
STEAP2	NM_152999.2	1.19086	0.0005	0.004776
SLTM	NM_001013843.1	1.19086	0.000766	0.006777
SLC11A2	NM_000617.1	1.19086	0.001054	0.008877
SNTB1	NM_021021.2	1.19086	0.001225	0.010013
SLC35E1	NM_024881.4	1.19086	0.00194	0.014537
TCERG1	NM_006706.3	1.19086	0.002471	0.01769
LARP1B	NM_018078.2	1.19086	0.002598	0.018405
RNF126	NM_194460.1	1.19086	0.002787	0.019459
USMG5	NM_032747.2	1.19086	0.004197	0.027152
BUD31	NM_003910.2	1.19086	0.00555	0.034411
ENTPD7	NM_020354.2	1.19003	0.000498	0.004764
SNORA21	NR_002576.1	1.19003	0.001261	0.010239
C1orf122	NM_198446.1	1.19003	0.002274	0.016494
EBP	NM_006579.1	1.19003	0.002575	0.018286
ANTXR2	NM_058172.3	1.19003	0.004987	0.03146
FAM115A	NM_014719.1	1.19003	0.005204	0.032574
HNRPH1	NM_005520.1	1.19003	0.005644	0.034884
SPTLC1	NM_178324.1	1.19003	0.008055	0.046365
EIF1AX	NM_001412.3	1.19003	0.021047	0.099008
C17orf81	NM_203413.1	1.18921	0.000308	0.003216
NF2	NM_181828.1	1.18921	0.00038	0.00381
RER1	NM_007033.3	1.18921	0.002507	0.017897
UBXN8	NM_005671.2	1.18921	0.003301	0.022291
SENP2	NM_021627.2	1.18921	0.004448	0.028487
PSMG2	NM_020232.3	1.18921	0.005303	0.033077
POLE	NM_006231.2	1.18921	0.007055	0.041774
TOR1AIP2	NM_145034.2	1.18838	0.000273	0.002921
PPP1R12B	NM_032103.1	1.18838	0.000488	0.004681
DHX36	NM_020865.1	1.18838	0.000738	0.006575
ZBTB24	NM_014797.1	1.18838	0.000886	0.007672
VPS54	NM_016516.2	1.18838	0.000938	0.008058
FAM43A	NM_153690.4	1.18838	0.001847	0.013988
BAZ1B	NM_023005.2	1.18838	0.001868	0.014104
TRPC4AP	NM_015638.2	1.18838	0.002515	0.017939
IKZF5	NM_022466.3	1.18838	0.002878	0.020009
IFFO1	NM_080730.2	1.18838	0.003541	0.023689
LOC388796	NR_015366.2	1.18838	0.011093	0.059726
KIF11	NM_004523.2	1.18838	0.020988	0.098777
EXOG	NM_005107.2	1.18756	0.000683	0.006182
ST7	NM_021908.2	1.18756	0.000977	0.008338
GIPC1	NM_005716.2	1.18756	0.00139	0.011067
RASA2	NM_006506.2	1.18756	0.001646	0.012748
CDK7	NM_001799.2	1.18756	0.001882	0.014189
RSU1	NM_012425.3	1.18756	0.00265	0.018712
YME1L1	NM_139312.1	1.18756	0.007018	0.041642
ERBB2	NM_004448.2	1.18756	0.007495	0.043836
FOXO3	NM_201559.2	1.18756	0.01471	0.074725
HOXA5	NM_019102.2	1.18756	0.01528	0.07722
SLC35A5	NM_017945.2	1.18756	0.029463	0.128664
POLE3	NM_017443.3	1.18674	0.000388	0.003875
STK11	NM_000455.4	1.18674	0.000707	0.006346
CRIM1	NM_016441.1	1.18674	0.000795	0.006988
CPT1A	NM_001876.2	1.18674	0.000951	0.008144
ATP2A2	NM_001681.2	1.18674	0.001345	0.010768
LOC144438	NR_024266.1	1.18674	0.001673	0.012913
GNA13	NM_006572.3	1.18674	0.001734	0.01331
C14orf109	NM_015676.1	1.18674	0.002126	0.015636
RPS26	NM_001029.3	1.18674	0.002461	0.017623
PDS5A	NM_015200.1	1.18674	0.002671	0.018835
PHB2	NM_007273.3	1.18674	0.003834	0.025283
MRPL36	NM_032479.2	1.18674	0.005766	0.035526
KAT2B	NM_003884.4	1.18674	0.006628	0.03973
MNX1	NM_005515.3	1.18674	0.006712	0.040134
SLC15A4	NM_145648.2	1.18674	0.009287	0.051968
CCDC86	NM_024098.1	1.18674	0.014625	0.07437
DDX54	NM_024072.3	1.18591	0.000497	0.004758
NEO1	NM_002499.1	1.18591	0.000531	0.005018
PIK3C2A	NM_002645.1	1.18591	0.000554	0.005208
TUBB	NM_178014.2	1.18591	0.000653	0.005959
GLRX5	NM_016417.2	1.18591	0.000665	0.006051
METT10D	NM_024086.3	1.18591	0.000688	0.006214
C4orf32	NM_152400.1	1.18591	0.000692	0.006248
SEC16A	NM_014866.1	1.18591	0.000765	0.006772
CSDE1	NM_001007553.1	1.18591	0.000814	0.007133
BRD9	NM_023924.3	1.18591	0.000995	0.008466
USP38	NM_032557.4	1.18591	0.00118	0.009724
TSSC4	NM_005706.2	1.18591	0.001269	0.010291
MALT1	NM_006785.2	1.18591	0.001543	0.012067
TMEM70	NM_017866.4	1.18591	0.003031	0.020807
FAM45A	NM_207009.2	1.18591	0.00334	0.022528
ZNF577	NM_032679.1	1.18591	0.005081	0.031939
TIGD2	NM_145715.2	1.18591	0.006043	0.03688
REXO4	NM_020385.2	1.18591	0.015772	0.079176
GSTT2	NM_000854.2	1.18509	0.001085	0.009098
LHX6	NM_199160.2	1.18509	0.001203	0.009876
CHCHD3	NM_017812.2	1.18509	0.001605	0.012459
FTL	NM_000146.3	1.18509	0.001728	0.013276
INO80E	NM_173618.1	1.18509	0.002082	0.015373
FAM109A	NM_144671.3	1.18509	0.002663	0.018781
COMMD5	NM_014066.3	1.18509	0.002716	0.019086
C18orf19	NM_152352.1	1.18509	0.004152	0.026924
PLCE1	NM_016341.3	1.18509	0.006087	0.037115
FBXO5	NM_012177.2	1.18509	0.007473	0.043715
FLVCR1	NM_014053.1	1.18509	0.009646	0.053538
SUMO2	NM_001005849.1	1.18509	0.038185	0.156998
WDR21A	NM_015604.2	1.18427	0.000401	0.003995
GLUD1	NM_005271.1	1.18427	0.000655	0.005975
PTPRK	NM_002844.2	1.18427	0.001022	0.008662
AGPAT2	NM_006412.3	1.18427	0.001242	0.010131
LOC85390	NR_001454.1	1.18427	0.001364	0.010894
PRPF31	NM_015629.2	1.18427	0.002069	0.015309
FAM127A	NM_001078171.1	1.18427	0.002291	0.016591
SPTLC1	NM_178324.1	1.18427	0.00304	0.02085
GINS2	NM_016095.1	1.18427	0.006373	0.03849
LIMS1	NM_004987.3	1.18427	0.006642	0.039795
TMEM185A	NM_032508.1	1.18427	0.00715	0.04221
KRT80	NM_182507.2	1.18427	0.007528	0.043953
TSHZ1	NM_005786.4	1.18345	0.000383	0.003835
RLTPR	NM_001013838.1	1.18345	0.000426	0.004194
PLAGL1	NM_001080951.1	1.18345	0.00045	0.004386
B3GALNT1	NM_033167.2	1.18345	0.000617	0.005694
GPR177	NM_001002292.1	1.18345	0.001569	0.012231
C17orf79	NM_018405.2	1.18345	0.001678	0.012942
CYB5R2	NM_016229.3	1.18345	0.001763	0.013474
DNAJC9	NM_015190.3	1.18345	0.002576	0.018286
RASSF1	NM_007182.4	1.18345	0.002892	0.020082
HRB	NM_004504.3	1.18345	0.007667	0.044619
FNDC3B	NM_001135095.1	1.18263	0.000784	0.006915
BCL2L12	NM_001040668.1	1.18263	0.001291	0.010425
SRP72	NM_006947.3	1.18263	0.001298	0.010474
PVRL2	NM_002856.2	1.18263	0.00164	0.012701
CHD8	NM_020920.2	1.18263	0.001854	0.014028
NBPF10	NM_001039703.1	1.18263	0.00294	0.020309
BTF3	NM_001207.3	1.18263	0.003044	0.020862
TANK	NM_004180.2	1.18263	0.014295	0.073044
ABCF1	NM_001025091.1	1.18263	0.027282	0.121254
C5orf30	NM_033211.2	1.18181	0.000681	0.006164
SON	NM_138927.1	1.18181	0.000707	0.006346
PSEN1	NM_000021.2	1.18181	0.001304	0.010509
RCBTB2	NM_001268.2	1.18181	0.001308	0.010539
UBE2C	NM_181803.1	1.18181	0.001392	0.01108
C7orf42	NM_017994.4	1.18181	0.001402	0.011142
SDR42E1	NM_145168.2	1.18181	0.001595	0.012389
PQLC1	NM_025078.3	1.18181	0.001967	0.014708
NRG1	NM_013962.2	1.18181	0.002025	0.01504
NEK2	NM_002497.2	1.18181	0.002358	0.017017
TFCP2L1	NM_014553.1	1.18181	0.002536	0.018059
DDX60L	NM_001012967.1	1.18181	0.002691	0.018939
GLI2	NM_005270.3	1.18181	0.002951	0.020345
PITRM1	NM_014889.2	1.18181	0.037722	0.155554
TSPAN12	NM_012338.3	1.18099	0.000569	0.005318
NME2	NM_001018138.1	1.18099	0.000759	0.006734
TSC1	NM_000368.3	1.18099	0.000759	0.006734
NMT1	NM_021079.3	1.18099	0.001615	0.012529
UPF2	NM_080599.1	1.18099	0.001638	0.012689
B3GALNT1	NM_033167.2	1.18099	0.002257	0.016393
PLOD2	NM_000935.2	1.18099	0.003555	0.023776
EEF1B2	NM_021121.2	1.18099	0.003692	0.024526
VPS26A	NM_001035260.1	1.18099	0.006839	0.040742
CDCA5	NM_080668.2	1.18099	0.009262	0.051876
PHB	NM_002634.2	1.18099	0.009344	0.052216
FYTTD1	NM_001011537.1	1.18099	0.010614	0.057742
SRGAP1	NM_020762.1	1.18017	0.000452	0.004405
UHRF1BP1L	NM_015054.1	1.18017	0.000652	0.005945
TMEM50A	NM_014313.2	1.18017	0.000693	0.006249
HNRNPM	NM_031203.2	1.18017	0.000747	0.006645
TNFAIP3	NM_006290.2	1.18017	0.00112	0.009329
[truncated: 27,379 more rows]

## Sheet: Table S4
Table S4. Gene expresion changes as assessed by microarrays from HCT116-KRAS-WT cells transfected with a control siRNA (CTL) or miR-126 mimics for 48 h.
SYMBOL	ACCESSION	Fold change (CTL/miR-126)	P.Value	adj.P.Val
CPA4	NM_016352.2	4.38629	0	0
F3	NM_001993.2	4.36808	0	0
ANKRD57	NM_023016.3	3.73731	0	0
SNORD3A	NR_006880.1	3.7218	0	0
SLC39A6	NM_012319.3	3.61752	0	0
SNORD3D	NR_006882.1	3.43426	0	0
PIK3R2	NM_005027.2	3.3473	0	0
DCBLD2	NM_080927.3	3.34267	0	0
MFF	NM_020194.4	3.26029	0	0
GLT25D1	NM_024656.2	3.16894	0	0
HOXB8	NM_024016.3	3.12531	0	0
CMTM4	NM_181521.2	3.08442	0	0
SLC7A5	NM_003486.5	3.05887	0	0
SLC39A6	NM_012319.2	3.03985	0	0
DOCK7	NM_033407.2	2.90996	0	0
DCBLD2	NM_080927.3	2.88186	0	0
STK24	NM_003576.3	2.87787	0	0
TXNDC5	NM_030810.2	2.8699	0	0
SNORD3C	NR_006881.1	2.76638	0	0
SDC1	NM_001006946.1	2.76446	0	0
CYBRD1	NM_024843.2	2.70008	0	0
TXNDC5	NM_022085.3	2.69447	0	0
UAP1	NM_003115.3	2.60268	0	0
LARP6	NM_018357.2	2.55266	0	0
DKK1	NM_012242.2	2.54735	0	0
IRS1	NM_005544.1	2.54206	0	0
CYBRD1	NM_024843.2	2.51403	0	0
IAH1	NM_001039613.1	2.48285	0	0
PM20D2	NM_001010853.1	2.48285	0	0
COX4NB	NM_006067.3	2.43682	0	0
SNORA62	NR_002324.1	2.30378	0	0
MAPK6	NM_002748.2	2.28153	0	0
GOLPH3	NM_022130.3	2.27995	0	0
BRWD1	NM_001007246.1	2.27837	0	0
PMM1	NM_002676.1	2.26263	0	0
ITGB5	NM_002213.3	2.26263	0	0
PRPF4	NM_004697.3	2.25949	0	0
CDK6	NM_001259.5	2.24233	0	0
ACPL2	NM_152282.3	2.24078	0	0
ALPK2	NM_052947.3	2.23303	0	0
BCAR3	NM_003567.2	2.22839	0	0
THBS1	NM_003246.2	2.22376	0	0
CD9	NM_001769.2	2.19923	0	0
ILK	NM_004517.2	2.18253	0	0
ITGAV	NM_002210.2	2.17347	0	1e-06
WDR41	NM_018268.2	2.17046	0	0
ACPL2	NM_152282.2	2.15547	0	0
PPP3CB	NM_021132.1	2.15397	0	0
PSME3	NM_005789.2	2.14206	0	2e-06
PVRL3	NM_015480.1	2.11844	0	0
FEN1	NM_004111.4	2.11257	0	0
SLC7A6	NM_001076785.1	2.10526	0	0
EFHD2	NM_024329.4	2.07916	0	2e-06
QDPR	NM_000320.1	2.07053	0	0
RHOB	NM_004040.2	2.06766	0	1e-06
PSME3	NM_005789.2	2.0648	0	0
JUN	NM_002228.3	2.06337	0	0
KRT80	NM_182507.2	2.05623	0	0
EML1	NM_004434.2	2.05053	0	0
UBQLN2	NM_013444.2	2.04769	0	0
IGF2BP2	NM_006548.4	2.04769	0	1e-06
WDYHV1	NM_018024.1	2.04627	0	0
SLC3A2	NM_001013251.1	2.04486	0	0
PQLC3	NM_152391.3	2.03073	0	0
SETD8	NM_020382.3	2.02792	0	1e-06
AES	NM_001130.5	2.02651	0	0
WDYHV1	NM_018024.1	2.02511	0	0
MET	NM_000245.2	2.01391	0	0
RAB11FIP1	NM_001002814.1	2.01112	0	0
MSX1	NM_002448.3	2.00555	0	0
RNY4	NR_004393.1	2.00139	0	0
ADAM9	NM_003816.2	2	0	0
TBC1D14	NM_020773.1	1.99585	0	0
PRPS2	NM_001039091.1	1.98343	0	0
NR2F2	NM_021005.2	1.97657	0	4e-06
TXNDC5	NM_030810.2	1.96973	0	0
PPPDE1	NM_016076.3	1.96292	0	1e-06
SNORA67	NR_002912.1	1.96156	2e-06	6.2e-05
ITGB5	NM_002213.3	1.95613	0	1e-06
RAB23	NM_016277.3	1.95477	0	2e-06
PPME1	NM_016147.1	1.94936	0	0
BAMBI	NM_012342.2	1.94396	0	0
H3F3B	NM_005324.3	1.94127	0	1e-06
KPNA6	NM_012316.3	1.93053	0	0
SLC7A6	NM_001076785.1	1.92786	0	1e-06
FEN1	NM_004111.4	1.92519	0	0
CBFB	NM_001755.2	1.91853	0	1e-06
AXIN2	NM_004655.2	1.91322	0	0
RAB11FIP2	NM_014904.1	1.91322	0	2e-06
FAM103A1	NM_031452.2	1.91189	0	0
PLOD2	NM_000935.2	1.91057	0	0
KRTAP3-1	NM_031958.1	1.90528	0	0
AES	NM_198970.1	1.90132	0	0
FBXO33	NM_203301.1	1.89212	0	1e-06
SOCS2	NM_003877.3	1.88296	0	0
ATP6V1D	NM_015994.2	1.88296	0	1e-06
SNORA28	NR_002964.1	1.88296	0	1e-06
DUS3L	NM_020175.1	1.87514	0	0
SPIRE1	NM_020148.2	1.87384	0	0
PEBP1	NM_002567.2	1.86865	0	0
TMED5	NM_016040.3	1.86607	0	0
STK3	NM_006281.2	1.86348	0	3e-06
CRYZ	NM_001889.2	1.85446	0	0
MST4	NM_016542.3	1.85318	0	0
PRNP	NM_001080121.1	1.85189	0	0
SLC1A5	NM_005628.1	1.85189	0	1e-06
RAP1GDS1	NM_021159.3	1.84933	0	2e-06
MLEC	NM_014730.2	1.83783	0	1e-06
ASAP1	NM_018482.2	1.83783	0	2e-06
NPTN	NM_017455.2	1.83528	0	3e-06
PVRL3	NM_015480.1	1.83401	0	1e-06
IRS2	NM_003749.2	1.83274	0	0
MLEC	NM_014730.2	1.83147	0	1e-06
SOCS2	NM_003877.3	1.82513	0	1e-06
RAB23	NM_016277.3	1.8226	0	0
SDC4	NM_002999.2	1.8226	0	4e-06
RAP1GDS1	NM_021159.3	1.8163	0	0
GRPEL2	NM_152407.3	1.8163	0	5e-06
MMGT1	NM_173470.1	1.81504	0	0
PIP4K2A	NM_005028.4	1.81127	0	7e-06
PRPS2	NM_001039091.1	1.80751	0	0
ASAP1	NM_018482.2	1.80751	1e-06	2.1e-05
ZBED4	NM_014838.2	1.80625	0	0
PRNP	NM_183079.2	1.80625	0	3e-06
TMEM97	NM_014573.2	1.805	0	1e-06
MAMDC2	NM_153267.3	1.80375	0	0
C5orf15	NM_020199.1	1.8	0	2e-06
SLC3A2	NM_001013251.1	1.79876	0	1e-06
PLK2	NM_006622.2	1.79626	0	3e-06
PIP5K2A	NM_005028.3	1.79502	0	0
DYNLL2	NM_080677.1	1.79253	0	0
KRT34	NM_021013.3	1.79005	0	0
SUCLA2	NM_003850.1	1.78757	0	1e-06
DDEF2	NM_003887.1	1.78633	0	0
MST4	NM_001042453.1	1.78509	0	1e-06
PPIA	NM_021130.3	1.78015	0	1e-06
PDLIM1	NM_020992.2	1.78015	0	1e-06
WWC1	NM_015238.1	1.77645	0	0
PCNX	NM_014982.2	1.77522	0	1e-06
TSPYL1	NM_003309.2	1.77399	0	1e-06
USP16	NM_006447.2	1.77031	0	2e-06
CMTM7	NM_181472.1	1.76908	0	0
CMTM7	NM_181472.1	1.76786	0	2e-06
F8A1	NM_012151.3	1.76663	0	1e-06
OSGIN2	NM_004337.1	1.76174	0	5e-06
ATF3	NM_001040619.1	1.75808	0	1e-06
SLC3A2	NM_001012661.1	1.75808	0	1e-05
FARP1	NM_005766.2	1.75564	0	0
SNORA42	NR_002974.1	1.75078	0	1.6e-05
COL12A1	NM_080645.2	1.74957	0	1e-06
SLBP	NM_006527.2	1.74836	0	0
RMI1	NM_024945.1	1.74836	0	3e-06
MMGT1	NM_173470.1	1.74715	0	1e-06
NPTN	NM_012428.2	1.74473	0	1.3e-05
SLC35B2	NM_178148.1	1.7411	0	0
CAPRIN1	NM_203364.2	1.73869	0	2e-06
CEBPD	NM_005195.3	1.73628	0	3e-06
PTPRF	NM_002840.3	1.73267	0	1e-06
EIF2AK1	NM_014413.2	1.73267	0	2e-06
GLE1	NM_001003722.1	1.73147	1e-06	2.2e-05
GOLT1B	NM_016072.3	1.73027	0	1e-06
EML1	NM_004434.2	1.72668	0	1e-06
MTAP	NM_002451.3	1.72071	4e-06	9.2e-05
EXOSC7	NM_015004.2	1.71951	0	2e-06
SF3B4	NM_005850.3	1.71594	0	1e-06
CALM2	NM_001743.3	1.71356	0	1e-06
SMS	NM_004595.2	1.71119	0	1e-06
CAMTA1	NM_015215.1	1.70409	0	6e-06
NUAK1	NM_014840.2	1.70173	0	0
KLHL9	NM_018847.2	1.70173	0	1e-06
VCAN	NM_004385.2	1.70173	0	9e-06
CTNNB1	NM_001098209.1	1.70055	1.2e-05	0.000235
CHSY1	NM_014918.3	1.69937	0	1e-06
XBP1	NM_005080.2	1.69232	0	1e-06
PURB	NM_033224.3	1.69114	0	1e-06
FOXD1	NM_004472.2	1.68646	0	1e-06
MTFR1	NM_014637.2	1.68296	0	2e-06
XPO6	NM_015171.2	1.68063	0	0
TADA2B	NM_152293.2	1.68063	0	1e-06
DKK1	NM_012242.2	1.68063	0	9e-06
VDAC1	NM_003374.1	1.67597	0	5e-06
MAP3K4	NM_005922.2	1.67481	0	1e-06
RAC1	NM_018890.2	1.67365	0	1e-06
ASAP2	NM_003887.2	1.67249	0	1.1e-05
TMEM5	NM_014254.1	1.67018	0	1e-06
CYR61	NM_001554.3	1.66902	0	2e-06
FGFR3	NM_022965.1	1.66786	0	1e-06
C20orf45	NM_016045.1	1.66671	0	0
MMACHC	NM_015506.2	1.66209	0	3e-06
RHOQ	NM_012249.3	1.66094	0	1e-06
PALLD	NM_016081.3	1.66094	0	1.7e-05
FAM35A	NM_019054.2	1.66094	0	1.9e-05
CCT4	NM_006430.2	1.65979	0	0
TESC	NM_017899.2	1.65979	0	3e-06
B4GALT4	NM_003778.3	1.65864	0	2e-06
UBA52	NM_003333.3	1.65749	0	5e-06
SUMO3	NM_006936.2	1.65634	0	2e-06
RPL32	NM_001007073.1	1.65519	0	9e-06
CNOT1	NM_206999.1	1.65405	0	1e-06
CAMSAP1	NM_015447.1	1.6529	0	1e-06
GAL	NM_015973.3	1.6529	0	4e-06
SLC15A4	NM_145648.1	1.65176	0	4e-06
YTHDF3	NM_152758.4	1.65176	0	1.3e-05
RAB5B	NM_002868.2	1.65061	0	7e-06
STT3B	NM_178862.1	1.65061	0	8e-06
RNU6-15	NR_028372.1	1.65061	0	9e-06
PRKCD	NM_006254.3	1.64947	0	0
C13orf15	NM_014059.2	1.64718	0	1e-06
SERBP1	NM_001018069.1	1.64718	0	4e-06
FN3KRP	NM_024619.2	1.64376	2e-06	4.7e-05
TARS	NM_152295.3	1.64035	0	0
GLIS3	NM_152629.3	1.64035	0	2e-06
WNT3A	NM_033131.2	1.64035	0	1.2e-05
COPS7B	NM_022730.1	1.63921	0	4e-06
CHMP4B	NM_176812.3	1.63807	0	6e-06
PTPRF	NM_130440.1	1.63807	0	7e-06
BTF3L4	NM_152265.1	1.6358	0	0
RASSF2	NM_170774.1	1.6358	0	2e-06
CHD7	NM_017780.2	1.63354	0	2e-06
RAD23B	NM_002874.3	1.63014	2e-06	6.4e-05
ELOF1	NM_032377.3	1.62902	0	2e-06
AMY1A	NM_004038.3	1.6245	5e-06	0.000116
FLJ40504	NM_173624.1	1.62001	0	1e-06
ASAP1	NM_018482.2	1.62001	0	1.1e-05
AP1M1	NM_032493.2	1.61888	0	1e-06
RAP1GDS1	NM_021159.3	1.61888	0	4e-06
NIN	NM_182945.1	1.61776	0	2e-06
C3orf37	NM_020187.2	1.61552	0	1e-06
CMTM7	NM_138410.2	1.6144	0	5e-06
CSNK1G3	NM_001044722.1	1.6144	0	6e-06
MSRB3	NM_198080.2	1.6144	0	1.1e-05
LRIG1	NM_015541.2	1.61328	0	1e-06
DLG5	NM_004747.3	1.61217	0	2e-06
DCUN1D1	NM_020640.2	1.61217	0	3e-06
C20orf177	NM_022106.1	1.61217	0	1.1e-05
SLBP	NM_006527.2	1.61105	0	2e-06
PHLDB2	NM_145753.1	1.60993	0	1.5e-05
CHD1L	NM_004284.3	1.60659	0	6e-06
DHX29	NM_019030.2	1.60214	2e-06	5.1e-05
CHPF	NM_024536.4	1.60103	1e-06	3.5e-05
LTBR	NM_002342.1	1.60103	6e-06	0.000127
LSM12	NM_152344.1	1.59992	0	2e-06
ZCCHC14	NM_015144.2	1.5977	0	3e-06
ATP5J2	NM_004889.2	1.5977	7e-06	0.000155
NRG1	NM_013962.2	1.59328	0	1e-06
MEX3C	NM_016626.3	1.59218	0	1.1e-05
SFT2D1	NM_145169.1	1.59107	0	2e-06
ERO1L	NM_014584.1	1.58887	0	4e-06
GTF2B	NM_001514.3	1.58887	0	7e-06
MEX3D	NM_001085363.1	1.58777	0	9e-06
PRMT6	NM_018137.1	1.58667	0	6e-06
PTRF	NM_012232.3	1.58557	0	8e-06
RRP1B	NM_015056.2	1.58557	1.1e-05	0.000219
PLAGL2	NM_002657.2	1.58227	2e-06	5.9e-05
C11orf57	NM_018195.3	1.58118	0	1e-06
RHOT1	NM_001033566.1	1.58118	0	3e-06
DEK	NM_003472.2	1.58008	0	3e-06
USP16	NM_006447.2	1.58008	0	7e-06
BZW2	NM_014038.1	1.58008	2e-06	4.8e-05
PHLDB2	NM_145753.1	1.57899	7e-06	0.00016
STAG1	NM_005862.2	1.5768	0	5e-06
SIX4	NM_017420.3	1.57571	0	1e-05
RBBP4	NM_001135255.1	1.57571	7e-06	0.000159
TNFRSF12A	NM_016639.1	1.57462	0	4e-06
DOCK5	NM_024940.6	1.57352	0	2e-06
EGLN1	NM_022051.1	1.57243	0	1e-06
ANKRD27	NM_032139.2	1.57243	0	6e-06
PRKCA	NM_002737.2	1.57243	1e-06	2.1e-05
CSK	NM_004383.1	1.57135	1e-06	2.6e-05
KDM3B	NM_016604.3	1.56917	0	1e-06
NUAK1	NM_014840.2	1.56917	0	2e-06
SGPL1	NM_003901.2	1.56917	0	5e-06
FAM171A1	NM_001010924.1	1.56699	0	1e-06
RN5S9	NR_023371.1	1.56699	0	9e-06
PSMA2	NM_002787.3	1.56482	0	9e-06
UBE2W	NM_018299.3	1.56374	2e-06	5.8e-05
DEPDC1B	NM_018369.1	1.56266	0	1.2e-05
RBBP8	NM_203291.1	1.56266	0	1.7e-05
ANKS1A	NM_015245.2	1.56157	0	1.1e-05
TNFRSF10B	NM_003842.3	1.56157	0	1.8e-05
EIF2S1	NM_004094.4	1.56049	0	3e-06
BMI1	NM_005180.5	1.56049	0	3e-06
BICD2	NM_001003800.1	1.56049	1e-06	2e-05
TOP2A	NM_001067.2	1.55941	0	3e-06
AXIN1	NM_181050.1	1.55725	0	1.7e-05
IFRD1	NM_001550.2	1.55725	1.7e-05	0.000318
MTDH	NM_178812.2	1.55725	2e-05	0.000358
GALNT1	NM_020474.2	1.55617	0	3e-06
AXL	NM_021913.2	1.55617	0	1e-05
MAPKAPK5	NM_139078.1	1.55509	1e-06	3.5e-05
SIRT1	NM_012238.3	1.55401	0	1.1e-05
RCE1	NM_001032279.1	1.55294	0	2e-06
RUNX3	NM_004350.2	1.55294	1.8e-05	0.000321
RAB11FIP2	NM_014904.1	1.55186	0	9e-06
M6PRBP1	NM_005817.3	1.55186	0	1e-05
PIK3CB	NM_006219.1	1.55079	1e-06	2.3e-05
ZNF217	NM_006526.2	1.54971	0	8e-06
NFE2L2	NM_006164.2	1.54649	1e-06	2.8e-05
KIAA1715	NM_030650.1	1.54542	0	1.5e-05
LOC731314	XM_001129173.1	1.54542	1e-06	3e-05
C12orf4	NM_020374.2	1.54435	0	2e-06
HYLS1	NM_145014.1	1.54328	0	1.7e-05
C21orf45	NM_018944.2	1.54221	8e-06	0.00018
RNU6-1	NR_004394.1	1.54114	0	7e-06
RHOU	NM_021205.4	1.54007	0	2e-06
SCYL2	NM_017988.4	1.53901	0	1.9e-05
SUB1	NM_006713.2	1.53901	0	1.9e-05
CLIC4	NM_013943.1	1.53901	2e-06	4.9e-05
ANKRD13C	NM_030816.2	1.53688	0	2e-06
LARGE	NM_004737.3	1.53688	0	9e-06
CCNE2	NM_057735.1	1.53688	3e-06	7.4e-05
DEF8	NM_017702.2	1.53688	4e-06	9.7e-05
SMAD7	NM_005904.2	1.53581	0	2e-06
HK2	NM_000189.4	1.53475	3.7e-05	0.000563
RAVER2	NM_018211.2	1.53368	0	3e-06
FAM69B	XM_001130258.1	1.53262	0	1.7e-05
CNN3	NM_001839.2	1.53262	1e-06	2.4e-05
SLC1A3	NM_004172.3	1.5305	0	5e-06
APPBP2	NM_006380.2	1.5305	0	9e-06
HNRPDL	NM_031372.1	1.5305	5.9e-05	0.000822
SKP2	NM_032637.2	1.52838	0	2e-06
FJX1	NM_014344.2	1.52838	0	1.5e-05
CITED2	NM_006079.3	1.52838	3e-06	6.9e-05
RNASEH1	NM_002936.3	1.52732	3e-06	8.9e-05
ILK	NM_001014794.1	1.52626	0	4e-06
SYNCRIP	NM_006372.3	1.52414	0	1.1e-05
GPAM	NM_020918.3	1.52309	0	3e-06
TICAM2	NM_021649.3	1.52309	0	1.2e-05
ATL3	NM_015459.3	1.52203	0	4e-06
RGS2	NM_002923.1	1.51992	6.2e-05	0.000856
ZNF480	NM_144684.1	1.51887	0	2e-06
RPL32	NM_001007074.1	1.51887	0	9e-06
CHKA	NM_212469.1	1.51782	0	3e-06
RPRML	NM_203400.1	1.51467	0	3e-06
AKAP12	NM_005100.2	1.51362	7.1e-05	0.00096
SLC20A2	NM_006749.3	1.51257	0	1.3e-05
ZBED2	NM_024508.3	1.51047	0	3e-06
RDH14	NM_020905.1	1.51047	2e-06	6.8e-05
VKORC1L1	NM_173517.3	1.50943	0	6e-06
SORBS3	NM_005775.3	1.50838	1e-06	2.3e-05
SSRP1	NM_003146.2	1.50838	6e-06	0.000128
NPW	NM_001099456.2	1.50838	8e-06	0.000178
SUCLA2	NM_003850.1	1.50733	0	1.5e-05
DEF8	NM_017702.2	1.50525	0	1.3e-05
RWDD1	NM_001007464.1	1.50525	0	1.4e-05
KIF5B	NM_004521.1	1.50525	0	1.4e-05
CAV2	NM_001233.3	1.5042	0	9e-06
ATP5J2	NM_001003714.1	1.5042	0	1.7e-05
LCMT2	NM_014793.3	1.50316	0	3e-06
EIF5	NM_001969.3	1.50316	0	1.1e-05
ANLN	NM_018685.2	1.50212	0	1e-05
TMEM185A	NM_032508.1	1.50108	1e-06	2e-05
GULP1	NM_016315.2	1.50108	1e-06	3.2e-05
TFDP1	NM_007111.3	1.50108	4e-06	0.000104
SNORA6	NR_002325.1	1.50108	1.6e-05	0.000296
GART	NM_175085.1	1.50004	0	9e-06
CABLES1	NM_138375.1	1.50004	4e-06	0.000104
C10orf140	NM_207371.3	1.499	0	9e-06
FBXW11	NM_033645.2	1.499	1e-06	2.7e-05
GPAM	NM_020918.2	1.499	1e-06	3e-05
FAM20C	NM_020223.2	1.49796	1e-06	2.2e-05
AXL	NM_021913.2	1.49485	4e-06	9e-05
PTPLA	NM_014241.3	1.49381	0	1.8e-05
TH1L	NM_198976.1	1.49278	0	6e-06
TUBB2A	NM_001069.2	1.49278	0	7e-06
MYL2	NM_000432.2	1.49278	0	1.7e-05
SKP2	NM_005983.2	1.49174	1e-06	2.5e-05
UHRF1BP1	NM_017754.3	1.49174	6e-06	0.000145
ADM	NM_001124.1	1.49071	0	7e-06
KIAA0114	NR_024031.1	1.48968	0	7e-06
FAM136A	NM_032822.1	1.48968	4e-06	0.000101
ANKIB1	NM_019004.1	1.48865	3e-06	7.3e-05
FAIM	NM_001033030.1	1.48761	0	4e-06
OBFC2A	NM_001031716.1	1.48761	1e-06	2e-05
STC2	NM_003714.2	1.48761	6e-06	0.000135
GPSM2	NM_013296.3	1.48658	0	6e-06
SAV1	NM_021818.2	1.48658	3e-06	6.9e-05
OGFRL1	NM_024576.3	1.48452	0	3e-06
FGFR1OP	NM_007045.2	1.48349	0	7e-06
SFRS4	NM_005626.3	1.48247	8e-06	0.00018
RSPRY1	NM_133368.1	1.48144	0	7e-06
SCARA3	NM_016240.2	1.48144	1e-06	2.2e-05
NFE2L3	NM_004289.5	1.48041	0	5e-06
MID1IP1	NM_021242.3	1.48041	0	5e-06
SRI	NM_198901.1	1.48041	0	1.8e-05
LARP4B	NM_015155.1	1.47939	0	6e-06
CDK8	NM_001260.1	1.47939	0	1.7e-05
POGK	NM_017542.3	1.47939	1e-06	2.9e-05
SERPINH1	NM_001235.2	1.47939	1.3e-05	0.000258
FBXW11	NM_033645.2	1.47836	0	3e-06
LCLAT1	NM_182551.3	1.47836	6e-06	0.000129
CAMK2N1	NM_018584.5	1.47734	1.2e-05	0.000243
MAPK1	NM_138957.2	1.47631	0	1e-05
ANXA3	NM_005139.2	1.47529	1e-06	2.8e-05
RAD54L	NM_003579.2	1.47529	2e-06	4.9e-05
DEGS1	NM_003676.2	1.47529	2e-06	6.7e-05
XBP1	NM_001079539.1	1.47427	0	1.5e-05
COCH	NM_004086.1	1.47427	1e-06	2.9e-05
MFF	NM_020194.4	1.47427	3e-06	7.6e-05
LINGO1	NM_032808.5	1.47325	0	1.2e-05
NUP50	NM_007172.3	1.47325	0	1.3e-05
SNORA2B	NR_002951.1	1.47325	0	1.7e-05
PHYH	NM_001037537.1	1.47325	1e-06	2.1e-05
AHSA1	NM_012111.1	1.47325	8e-06	0.000163
SH3BP4	NM_014521.2	1.47325	2.3e-05	0.0004
ERGIC1	NM_001031711.1	1.47223	4e-06	0.0001
H2AFX	NM_002105.2	1.47121	0.000182	0.00203
DEPDC1B	NM_018369.1	1.47019	0	7e-06
SCARB1	NM_005505.3	1.47019	2e-06	6.1e-05
FKBP9L	NM_182827.1	1.47019	1e-05	0.000209
ITGB5	NM_002213.3	1.46917	0	1.2e-05
PRRX2	NM_016307.3	1.46815	0	6e-06
ABHD3	NM_138340.3	1.46815	1e-06	4.5e-05
PDCD2	NM_144781.1	1.46713	0	8e-06
DULLARD	NM_015343.3	1.46713	0	1.8e-05
BTBD6	NM_033271.1	1.46713	0	1.8e-05
RASSF2	NM_170773.1	1.46713	1e-06	3.5e-05
LCLAT1	NM_001002257.1	1.46713	1e-05	0.00021
PEX19	NM_002857.2	1.46612	0	5e-06
SEC23B	NM_032985.4	1.4651	0	1.3e-05
CDR2L	NM_014603.1	1.4651	1e-06	2.3e-05
TFDP1	NM_007111.3	1.4651	4e-06	9.8e-05
LONP2	NM_031490.2	1.46409	1e-06	2.6e-05
CRK	NM_016823.2	1.46409	1e-06	3.5e-05
APPL2	NM_018171.3	1.46307	2e-06	5.2e-05
TH1L	NM_016397.2	1.46206	0.000357	0.003515
SH3GL1	NM_003025.2	1.46104	0	1.4e-05
PRMT6	NM_018137.1	1.46104	1e-06	2.9e-05
THAP11	NM_020457.2	1.46003	0	1.8e-05
KIAA0020	NM_014878.4	1.45902	0	9e-06
RPL36	NM_015414.2	1.45902	7e-06	0.000154
TUG1	NR_002323.1	1.45801	0	4e-06
CTNNAL1	NM_003798.1	1.45801	1e-06	3.5e-05
ITPKA	NM_002220.1	1.45801	3e-06	7.8e-05
SBF1	NM_002972.1	1.45801	9e-06	0.000185
STRADB	NM_018571.5	1.457	1e-06	2.1e-05
SPRED1	NM_152594.1	1.457	1e-06	3.5e-05
OAT	NM_000274.1	1.457	0.000455	0.004303
NFIX	NM_002501.2	1.45599	0	9e-06
DUSP5	NM_004419.3	1.45599	1e-06	2.3e-05
TMEM51	NM_018022.1	1.45599	4e-06	9.3e-05
CTNNAL1	NM_003798.2	1.45397	1e-06	3.8e-05
SMNDC1	NM_005871.2	1.45297	1.5e-05	0.000275
STX8	NM_004853.1	1.45196	0	1.7e-05
TFRC	NM_003234.1	1.45196	1.4e-05	0.000269
ABCC4	NM_005845.2	1.45095	2e-06	4.8e-05
AKAP12	NM_144497.1	1.44995	1e-06	2.1e-05
HK2	NM_000189.4	1.44995	2.8e-05	0.000458
WSB2	NM_018639.3	1.44995	3.3e-05	0.000519
FKTN	NM_006731.2	1.44794	1.4e-05	0.000265
MSRB3	NM_198080.2	1.44593	0	8e-06
H3F3A	NM_002107.3	1.44593	3e-06	7e-05
HS6ST2	NM_001077188.1	1.44493	4.7e-05	0.000688
TMEM166	NM_032181.1	1.44393	0	9e-06
TMED7	NM_181836.3	1.44393	1e-06	2.8e-05
BCOR	NM_017745.4	1.44193	1e-06	2.7e-05
EIF1	NM_005801.3	1.44193	1e-06	2.7e-05
ITPK1	NM_014216.3	1.44093	0	1.6e-05
SNRNP70	NM_003089.4	1.44093	4e-06	0.0001
FAM120A	NM_014612.3	1.43993	0	1.2e-05
OAT	NM_000274.1	1.43993	5e-06	0.000126
HDAC3	NM_003883.2	1.43993	3.5e-05	0.000542
TMEM64	NM_001008495.2	1.43893	1e-06	3e-05
EXT2	NM_000401.2	1.43893	7e-06	0.000147
LOC88523	NM_033111.2	1.43893	1.8e-05	0.00033
IFNE1	NM_176891.3	1.43794	0	1.8e-05
BTG3	NM_006806.3	1.43694	1.4e-05	0.000274
PTPRK	NM_002844.2	1.43594	1e-06	4.1e-05
FRMD6	NM_152330.2	1.43594	2.9e-05	0.000474
USP4	NM_003363.2	1.43495	0	1e-05
SLC16A9	NM_194298.1	1.43495	2e-06	5.2e-05
UCRC	NM_001003684.1	1.43495	2e-06	5.8e-05
KATNAL1	NM_001014380.1	1.43396	0	1e-05
TRAPPC2L	NM_016209.2	1.43396	1e-06	2.8e-05
C1orf41	NM_016126.1	1.43296	2e-06	5.3e-05
GNG12	NM_018841.4	1.43296	3e-06	8.8e-05
DUS2L	NM_017803.3	1.43098	0	1e-05
TPRG1L	NM_182752.3	1.43098	2e-06	6.4e-05
MOSC1	NM_022746.2	1.42998	2e-06	5.1e-05
MPZL1	NM_024569.3	1.428	2e-06	5.9e-05
TIAL1	NM_001033925.1	1.42701	1e-06	3.2e-05
HMGCS1	NM_002130.6	1.42603	3e-06	8.2e-05
TBL1XR1	NM_024665.3	1.42603	4e-06	9e-05
ECT2	NM_018098.4	1.42603	1.8e-05	0.000332
SOX18	NM_018419.2	1.42504	1e-06	2.1e-05
NT5C2	NM_012229.2	1.42504	1e-06	3.7e-05
SRPK1	NM_003137.3	1.42504	3e-06	7e-05
CAV1	NM_001753.3	1.42504	1.2e-05	0.00024
KBTBD8	NM_032505.1	1.42405	1e-06	2.8e-05
SCYL1	NM_020680.3	1.42405	2e-06	6e-05
TINP1	NM_014886.2	1.42405	2e-05	0.000349
WHSC2	NM_005663.2	1.42306	1e-06	2.8e-05
FZD2	NM_001466.2	1.42306	1e-06	4.4e-05
RAB5A	NM_004162.3	1.42306	1.3e-05	0.000256
MAPKAPK5	NM_139078.1	1.42306	5.4e-05	0.000764
AP4E1	NM_007347.3	1.42208	3e-06	7e-05
YWHAH	NM_003405.3	1.42109	2e-06	5.5e-05
STK4	NM_006282.2	1.42109	2e-06	5.8e-05
THUMPD3	NM_015453.1	1.42011	9e-06	0.000194
ELF1	NM_172373.2	1.42011	7.6e-05	0.001011
HERPUD1	NM_001010990.1	1.41912	0	1.5e-05
NIN	NM_020921.3	1.41912	0	1.7e-05
GPR177	NM_001002292.1	1.41912	5e-06	0.000122
SLC35A1	NM_006416.3	1.41912	7e-06	0.000156
RBP7	NM_052960.1	1.41912	1.2e-05	0.000246
CHST3	NM_004273.2	1.41814	1e-06	4.3e-05
CCDC58	NM_001017928.2	1.41814	1.4e-05	0.000274
C3orf21	NM_152531.3	1.41716	0	1.6e-05
SLC9A6	NM_001042537.1	1.41716	1e-06	3.5e-05
FAM107B	NM_031453.2	1.41716	4e-06	9.2e-05
NMT2	NM_004808.1	1.41716	7e-06	0.000152
RNU1-3	NR_004408.1	1.41716	8.6e-05	0.001119
IFNE	NM_176891.4	1.41618	0	1.5e-05
EIF2C2	NM_012154.2	1.41618	0	1.5e-05
FAHD1	NM_031208.1	1.41618	1e-06	3.1e-05
MRPS27	NM_015084.1	1.41618	3e-06	7.4e-05
DHX29	NM_019030.2	1.41618	1.9e-05	0.000345
PDE12	NM_177966.4	1.41618	2.4e-05	0.000411
PDXP	NM_020315.4	1.41618	9.4e-05	0.001215
GLRX2	NM_016066.3	1.41519	3e-06	7.7e-05
RNF216	NM_207111.2	1.41421	0	1.6e-05
SBNO1	NM_018183.2	1.41421	2e-06	5.4e-05
SS18	NM_005637.2	1.41421	3e-06	6.8e-05
ATPAF1	NM_022745.3	1.41421	3e-06	7.5e-05
MID1	NM_033290.2	1.41323	7e-06	0.000153
SORT1	NM_002959.4	1.41323	6.3e-05	0.000863
GRPEL1	NM_025196.2	1.41323	0.00025	0.002626
PITX1	NM_002653.3	1.41128	2e-06	4.7e-05
LRRC1	NM_018214.4	1.41128	8e-06	0.000169
SLC35F3	XM_001132419.1	1.41128	9e-06	0.000183
TMEM216	NM_016499.3	1.41128	2.2e-05	0.000383
SIK3	NM_025164.3	1.4103	1e-06	3.2e-05
NFKBIB	NM_001001716.1	1.4103	2e-06	6.1e-05
NCLN	NM_020170.3	1.4103	9e-06	0.000197
ZFHX3	NM_006885.3	1.40932	0	1.3e-05
DDX27	NM_017895.6	1.40932	3e-06	7.2e-05
CALD1	NM_033140.2	1.40932	7e-06	0.000156
ZNF296	NM_145288.1	1.40834	2e-06	5.3e-05
SNORA13	NR_002922.1	1.40834	3e-06	8.7e-05
MYH9	NM_002473.3	1.40834	3.2e-05	0.000502
PRMT5	NM_006109.3	1.40834	9.4e-05	0.00121
MYH9	NM_002473.3	1.40834	0.000345	0.003421
TEAD4	NM_201443.1	1.40737	1e-06	3.1e-05
VIL2	NM_003379.3	1.40737	2e-06	4.8e-05
BHLHB2	NM_003670.1	1.40737	2.9e-05	0.000464
RND3	NM_005168.3	1.40639	2e-06	5.8e-05
FAR1	NM_032228.4	1.40542	4e-06	0.000103
YARS	NM_003680.2	1.40542	7e-06	0.00016
CCNF	NM_001761.1	1.40542	1.5e-05	0.000279
SLC12A8	NM_024628.4	1.40444	3e-06	8.3e-05
HPS6	NM_024747.4	1.40444	7e-06	0.000155
C15orf41	NM_032499.3	1.40347	2e-06	5.2e-05
GIPC1	NM_202468.1	1.40347	3e-06	7e-05
SS18	NM_005637.2	1.40347	3e-06	7.8e-05
PDE3B	NM_000922.2	1.40347	3e-06	8e-05
ACOT7	NM_007274.3	1.40347	1.5e-05	0.000284
GADD45B	NM_015675.2	1.4025	1e-06	2.3e-05
SGPP1	NM_030791.2	1.4025	1e-06	3.5e-05
NKX3-1	NM_006167.2	1.4025	2.5e-05	0.000421
UBE2V2	NM_003350.2	1.4025	3.6e-05	0.000557
DUSP5P	NR_002834.1	1.40153	0	1.4e-05
RHOT1	NM_001033566.1	1.40153	1.2e-05	0.000237
LRRC42	NM_052940.3	1.40153	1.3e-05	0.000248
UGDH	NM_003359.2	1.40056	1e-06	2.8e-05
PLD6	NM_178836.2	1.40056	3e-06	7.7e-05
C10orf47	NM_153256.2	1.40056	3.9e-05	0.000591
HNRNPAB	NM_004499.3	1.39959	1e-06	2.3e-05
VASH2	NM_024749.2	1.39959	2e-06	6.6e-05
NEK6	NM_014397.3	1.39959	6.8e-05	0.000918
XPR1	NM_004736.2	1.39862	1e-06	2.2e-05
SOCS5	NM_144949.2	1.39862	2e-06	4.9e-05
MID1	NM_000381.1	1.39862	7e-06	0.00015
TMEM11	NM_003876.1	1.39862	3.2e-05	0.000508
LPAR2	NM_004720.5	1.39765	1e-06	2.2e-05
CGRRF1	NM_006568.2	1.39765	1e-06	2.3e-05
CDC42EP3	NM_006449.3	1.39765	1e-06	4.2e-05
MTX1	NM_198883.2	1.39765	1e-06	4.3e-05
COQ2	NM_015697.6	1.39765	3e-06	7.8e-05
POLR3E	NM_018119.2	1.39765	3.8e-05	0.000583
CLIC1	NM_001288.4	1.39668	0	1.7e-05
RYK	NM_002958.3	1.39668	1e-06	4e-05
ING1	NM_198219.1	1.39668	1e-06	4.2e-05
CUL1	NM_003592.2	1.39571	1.2e-05	0.00024
RQCD1	NM_005444.1	1.39571	3e-05	0.000486
BRPF1	NM_004634.2	1.39378	1e-06	3e-05
RAI14	NM_015577.1	1.39378	1e-06	3.9e-05
CYTSA	NM_015330.1	1.39378	3e-06	7e-05
C14orf129	NM_016472.3	1.39378	7e-06	0.000151
SMARCC1	NM_003074.2	1.39378	1.4e-05	0.000265
PREB	NM_013388.4	1.39185	5e-06	0.00012
TPD52L1	NM_001003397.1	1.39185	2.5e-05	0.000424
SNORA63	NR_002586.1	1.39185	0.000834	0.007058
PANK2	NM_024960.3	1.39185	0.06109	0.219366
PPIL5	NM_203467.1	1.39088	0	1.3e-05
SLC37A3	NM_032295.2	1.39088	4e-06	9.2e-05
RBM24	NM_153020.1	1.39088	7e-06	0.000145
ASAP2	NM_003887.2	1.39088	8e-06	0.000174
SNRPA1	NM_003090.2	1.39088	2.3e-05	0.0004
POLS	NM_006999.3	1.39088	2.8e-05	0.000454
KIF14	NM_014875.1	1.38992	1e-06	1.9e-05
PTPN11	NM_002834.3	1.38992	2e-06	5.6e-05
SNRNP70	NM_003089.4	1.38992	2e-06	5.8e-05
ANTXR1	NM_032208.1	1.38992	1.1e-05	0.00022
MYO10	NM_012334.1	1.38992	4e-05	0.000601
LRRC59	NM_018509.2	1.38896	3e-06	7.3e-05
TNPO1	NM_153188.2	1.38896	3e-06	7.7e-05
UST	NM_005715.1	1.38896	3e-06	8.8e-05
PLOD2	NM_000935.2	1.38896	5e-06	0.00011
ABCC4	NM_005845.2	1.38896	6e-06	0.000131
FOXM1	NM_021953.2	1.38896	2e-05	0.000361
HMGB1L1	NM_001008735.1	1.38896	0.000109	0.001345
BRD1	NM_014577.1	1.38799	3e-06	8.7e-05
SYT1	NM_005639.1	1.38799	6e-06	0.000131
HEBP1	NM_015987.3	1.38799	1.4e-05	0.000268
B3GALNT1	NM_033168.2	1.38703	2e-06	6.8e-05
TXNL4A	NM_006701.2	1.38607	2e-06	5.9e-05
FAM49B	NM_016623.3	1.38607	2e-06	6.3e-05
ICK	NM_016513.3	1.38511	6e-06	0.000134
YRDC	NM_024640.3	1.38511	7e-06	0.00015
C14orf109	NM_015676.1	1.38511	1.4e-05	0.000274
LYAR	NM_017816.1	1.38415	2e-06	4.9e-05
RRAGD	NM_021244.3	1.38415	7e-06	0.000155
HBE1	NM_005330.3	1.38415	2.9e-05	0.000471
GNG4	NM_001098721.1	1.38415	3.1e-05	0.0005
LOC552889	NM_001136262.1	1.38415	5.1e-05	0.000728
MRPS27	NM_015084.1	1.38319	4e-06	0.000107
MALT1	NM_006785.2	1.38319	2.9e-05	0.000467
KRT80	NM_182507.2	1.38223	0	1.8e-05
HSPA4	NM_002154.3	1.38223	1e-06	4e-05
CXorf64	NM_001122716.1	1.38223	3e-06	8.6e-05
ABCA7	NM_019112.3	1.38127	1e-06	3.9e-05
SDF2L1	NM_022044.2	1.38127	3e-06	7.7e-05
RHOA	NM_001664.2	1.38127	8e-06	0.000175
KLHL21	NM_014851.2	1.38127	9e-06	0.000197
FAM49B	NM_016623.3	1.38127	6.2e-05	0.000853
PCDH7	NM_032457.2	1.37936	1e-06	3.6e-05
SCARA3	NM_182826.1	1.37936	1e-06	3.7e-05
TMEM183A	NM_138391.4	1.37936	0.000132	0.001574
SERINC1	NM_020755.2	1.37841	1e-06	2.8e-05
TNRC6A	NM_014494.2	1.37841	4e-06	0.000101
HOXB5	NM_002147.3	1.37841	1.5e-05	0.000285
BRCC3	NM_024332.2	1.37841	5.7e-05	0.000796
UHRF1BP1L	NM_001006947.1	1.37745	1e-06	2.3e-05
CHCHD3	NM_017812.2	1.37745	1e-06	2.6e-05
FLJ42627	NR_024492.1	1.37745	2e-06	5.4e-05
SNORA45	NR_002977.1	1.37745	4e-06	0.000107
AKT1	NM_001014431.1	1.3765	1e-06	2.9e-05
C10orf6	NM_018121.2	1.3765	2.4e-05	0.000404
FOXP1	NM_032682.4	1.3765	0.109696	0.330349
BCL9	NM_004326.2	1.37554	2e-06	6.7e-05
ATF1	NM_005171.3	1.37554	3e-06	7.2e-05
KDELC2	NM_153705.4	1.37554	4e-06	0.000101
FAM13B	NM_001101800.1	1.37554	1.1e-05	0.000221
MYO1D	NM_015194.1	1.37554	1.2e-05	0.000237
FAM102B	NM_001010883.1	1.37554	5.8e-05	0.000816
CREBZF	NM_001039618.1	1.37459	5e-06	0.000113
RLTPR	NM_001013838.1	1.37459	1.8e-05	0.000321
BRPF1	NM_001003694.1	1.37364	1.6e-05	0.000302
ROR2	NM_004560.2	1.37364	2.4e-05	0.000403
SLTM	NM_024755.2	1.37268	8e-06	0.000177
HEXB	NM_000521.2	1.37268	2.4e-05	0.000413
XPR1	NM_004736.2	1.37173	7.1e-05	0.000963
UPF3B	NM_080632.1	1.37078	1e-06	4.5e-05
RNF26	NM_032015.3	1.37078	1.8e-05	0.000322
SCAMP1	NM_004866.4	1.37078	3.7e-05	0.000564
CENPV	NM_181716.2	1.37078	7.4e-05	0.000986
FAM36A	NM_198076.4	1.36983	1e-06	3e-05
NDUFAF1	NM_016013.2	1.36983	3e-06	7.4e-05
SNORA80	NR_002996.2	1.36983	5e-06	0.000111
DEGS1	NM_003676.2	1.36983	4.6e-05	0.000681
NIN	NM_182944.2	1.36794	4e-06	9.2e-05
BRWD1	NM_001007246.1	1.36794	1.8e-05	0.000326
STRBP	NM_018387.2	1.36699	3e-06	7.6e-05
CXorf26	NM_016500.3	1.36699	1e-05	0.000209
SYTL3	NM_001009991.2	1.36699	2.9e-05	0.000473
TMEM17	NM_198276.1	1.36699	0.000108	0.001344
ST14	NM_021978.2	1.36604	2e-06	5.3e-05
TAGLN	NM_003186.3	1.36604	3e-06	7.3e-05
PLD6	NM_178836.2	1.36604	1.4e-05	0.000274
DCUN1D5	NM_032299.2	1.36604	0.000101	0.001274
TMED7	NM_181836.3	1.36604	0.00022	0.002361
FAM122B	NM_145284.3	1.36509	3.5e-05	0.000547
FAIM	NM_001033032.1	1.3632	1e-06	3.1e-05
SNORA27	NR_002575.1	1.3632	1e-06	3.5e-05
EGFR	NM_005228.3	1.3632	2e-06	6e-05
BRP44	NM_015415.2	1.3632	3e-06	7.8e-05
ZFX	NM_003410.2	1.3632	6e-06	0.000144
NCOA6	NM_014071.2	1.3632	1e-05	0.00021
PPP2R2C	NM_181876.2	1.3632	2.8e-05	0.000455
IARS	NM_002161.3	1.3632	5.4e-05	0.000764
FSTL1	NM_007085.3	1.36226	5.7e-05	0.000805
SAP18	NM_005870.3	1.36131	1e-06	3.5e-05
CASP3	NM_032991.2	1.36131	8e-06	0.000164
RNU1A3	NR_004430.1	1.36131	3.7e-05	0.000564
PLAGL1	NM_001080951.1	1.36037	4e-06	0.000104
ILF3	NM_004516.2	1.36037	3e-05	0.000482
LSM5	NM_012322.1	1.36037	0.000106	0.001325
COPS4	NM_016129.2	1.35943	3e-06	7e-05
NUDT1	NM_198948.1	1.35943	3e-06	7.4e-05
UNC119B	NM_001080533.1	1.35943	2.3e-05	0.000393
ODF2	NM_002540.3	1.35849	1e-06	2.9e-05
SLC16A10	NM_018593.3	1.35849	2e-06	6e-05
AP3S1	NM_001002924.1	1.35849	4e-06	9.9e-05
UBAP2	NM_018449.2	1.35849	6e-06	0.000134
CDC42EP1	NM_152243.1	1.35754	6e-06	0.000133
CPD	NM_001304.3	1.35754	7e-06	0.000159
SSR2	NM_003145.3	1.35754	1.2e-05	0.000233
RYK	NM_001005861.1	1.35754	8.3e-05	0.001094
RNU4-2	NR_003137.2	1.3566	1.4e-05	0.000262
DNAJC25	NM_001015882.2	1.3566	1.8e-05	0.000333
NBL1	NM_005380.4	1.3566	2.3e-05	0.000399
RALGAPA1	NM_014990.1	1.3566	4.4e-05	0.000653
OGFRL1	NM_024576.3	1.35566	1e-06	3.6e-05
ENOPH1	NM_021204.2	1.35566	5e-06	0.000123
RNF115	NM_014455.2	1.35566	7.2e-05	0.000967
C7orf23	NM_024315.2	1.35472	3e-06	7.8e-05
GPX8	NM_001008397.2	1.35472	4e-06	0.000102
BRI3BP	NM_080626.5	1.35472	1.1e-05	0.000221
ATP5L	NM_006476.4	1.35472	2.4e-05	0.000406
MYOF	NM_013451.3	1.35379	8.6e-05	0.00112
TBC1D4	NM_014832.2	1.35379	0.000131	0.001569
KLF2	NM_016270.2	1.35379	0.000324	0.003243
PEX5	NM_000319.3	1.35285	2e-06	6.6e-05
SUV420H1	NM_016028.4	1.35285	1.1e-05	0.000216
HSP90AA1	NM_001017963.1	1.35285	1.6e-05	0.000304
BTG3	NM_006806.3	1.35285	5.4e-05	0.000769
HOXA13	NM_000522.3	1.35285	6.2e-05	0.00085
ANKFY1	NM_016376.3	1.35191	5e-06	0.000115
SNORA26	NR_003016.1	1.35191	8e-06	0.000166
TOMM40	NM_006114.1	1.35004	4e-06	9.2e-05
C1orf124	NM_001010984.1	1.35004	1.2e-05	0.000236
TRIM11	NM_145214.2	1.35004	1.2e-05	0.000246
CHCHD7	NM_001011671.1	1.35004	6.2e-05	0.000856
ARF1	NM_001024228.1	1.3491	1e-06	4.3e-05
LPIN2	NM_014646.2	1.3491	9e-06	0.000189
AVEN	NM_020371.2	1.34817	4e-06	8.9e-05
AZIN1	NM_015878.4	1.34817	4e-06	0.000101
KCTD3	NM_016121.3	1.34817	1.5e-05	0.000285
NOB1	NM_014062.1	1.34817	2.1e-05	0.00037
FER1L3	NM_133337.1	1.34817	0.000605	0.005395
ERCC8	NM_000082.2	1.34723	1e-05	0.000205
RHOD	NM_014578.2	1.34723	2.5e-05	0.000417
PRC1	NM_199413.1	1.34723	4.3e-05	0.000639
PNN	NM_002687.3	1.34723	0.001525	0.011532
TMCO3	NM_017905.3	1.3463	3e-06	7.5e-05
LRRC58	NM_001099678.1	1.3463	1.1e-05	0.00022
SEC23B	NM_032985.4	1.3463	2.8e-05	0.000454
UBE2Q2	NM_173469.1	1.34537	0.000426	0.004083
SEMA4D	NM_006378.2	1.34443	3e-06	8.8e-05
UPF3B	NM_023010.2	1.34443	5e-06	0.000117
MRPL41	NM_032477.1	1.3435	2e-06	6.3e-05
TSPAN13	NM_014399.3	1.3435	4e-06	9.8e-05
MYH10	NM_005964.1	1.3435	1.1e-05	0.000219
KIF3B	NM_004798.2	1.3435	1.9e-05	0.000341
LOC493869	NM_001008397.1	1.3435	3.8e-05	0.000581
MAGEE1	NM_020932.1	1.3435	0.000181	0.002021
NKD2	NM_033120.2	1.34257	6e-06	0.000136
TPD52L1	NM_001003396.1	1.34257	6.3e-05	0.000868
AMD1	NM_001634.4	1.34164	7e-06	0.000152
SRI	NM_003130.2	1.34164	1.8e-05	0.000332
SYPL1	NM_182715.1	1.34164	2.6e-05	0.000429
STAG1	NM_005862.2	1.34164	0.000381	0.00371
NCL	NM_005381.2	1.34164	0.000501	0.004662
RDH14	NM_020905.2	1.34071	1.1e-05	0.000226
PSTPIP2	NM_024430.2	1.34071	1.2e-05	0.000237
PLEKHG3	NM_015549.1	1.34071	1.8e-05	0.000326
HMGB1	NM_002128.4	1.34071	2.7e-05	0.000446
EXOSC3	NM_016042.2	1.34071	6.1e-05	0.000846
PURA	NM_005859.3	1.33978	3e-06	7.7e-05
VTA1	NM_016485.3	1.33978	4e-06	0.000101
HECTD2	NM_173497.1	1.33978	8e-06	0.000164
PPM1G	NM_002707.3	1.33978	3.9e-05	0.000587
STXBP5	NM_139244.2	1.33886	4e-06	9.1e-05
CTBP1	NM_001012614.1	1.33886	4e-06	0.000106
C15orf23	NM_033286.2	1.33886	5e-06	0.000125
TARDBP	NM_007375.3	1.33886	6e-06	0.000142
OCRL	NM_000276.3	1.33886	1e-05	0.000201
CDX2	NM_001265.2	1.33886	1e-05	0.000211
MAOA	NM_000240.2	1.33886	1.4e-05	0.000274
GPC4	NM_001448.2	1.33886	1.8e-05	0.000326
KIF3B	NM_004798.2	1.33886	3.1e-05	0.000495
CPSF4	NM_001081559.1	1.33793	3e-06	8.7e-05
SP3	NM_001017371.3	1.33793	1.3e-05	0.000248
AHNAK	NM_001620.1	1.33793	3.3e-05	0.000516
AP3D1	NM_001077523.1	1.33793	0.000332	0.003312
KLK11	NM_144947.1	1.33793	0.008151	0.045387
SUSD2	NM_019601.3	1.337	7e-06	0.000159
CTSZ	NM_001336.2	1.337	3.1e-05	0.00049
DHX9	NM_001357.2	1.337	6.1e-05	0.000845
TMEM93	NM_031298.2	1.337	6.3e-05	0.000871
TSC1	NM_000368.3	1.337	0.000132	0.001579
CDKN2AIP	NM_017632.2	1.337	0.000202	0.002211
PRMT5	NM_001039619.1	1.337	0.000269	0.002798
UBIAD1	NM_013319.1	1.337	0.000298	0.00304
YES1	NM_005433.3	1.33515	5e-06	0.000114
ZIC2	NM_007129.2	1.33515	9e-06	0.000196
ANKMY2	NM_020319.1	1.33422	3e-06	6.9e-05
KCNG1	NM_002237.3	1.33422	3.9e-05	0.000596
XRN2	NM_012255.3	1.33422	8.9e-05	0.001153
PAPD1	NM_018109.2	1.3333	1.4e-05	0.000261
DDX47	NM_016355.3	1.3333	2.9e-05	0.000473
CCNB1IP1	NM_182851.1	1.3333	0.000239	0.002534
FAM133B	NM_001040057.1	1.33237	1.9e-05	0.000345
MAGT1	NM_032121.4	1.33237	2.8e-05	0.000455
BBX	NM_020235.3	1.33237	3.2e-05	0.000504
PDE4A	NM_006202.1	1.33237	0.000121	0.00147
PHF2	NM_005392.3	1.33145	8e-06	0.000177
ALDH5A1	NM_001080.3	1.33145	1.4e-05	0.000268
KIAA1804	NM_032435.1	1.33145	1.5e-05	0.000289
SNHG9	NR_003142.2	1.33145	2.6e-05	0.000427
NXN	NM_022463.3	1.33145	3.5e-05	0.000538
TCEA1	NM_201437.1	1.33145	0.000179	0.002007
MAP1LC3B	NM_022818.3	1.33053	3e-06	7e-05
RBMS2	NM_002898.2	1.33053	6e-06	0.000127
SF3B5	NM_031287.2	1.33053	1.3e-05	0.000258
RPS6KA5	NM_004755.2	1.33053	9.5e-05	0.001217
DDX28	NM_018380.2	1.33053	0.000173	0.001957
FBXO5	NM_012177.2	1.33053	0.000179	0.002004
MTMR4	NM_004687.3	1.32961	5e-06	0.000119
RHOBTB3	NM_014899.3	1.32961	1.4e-05	0.000272
SLMO1	NM_006553.2	1.32961	1.5e-05	0.000283
AHCTF1	NM_015446.3	1.32961	3.1e-05	0.000498
DVL2	NM_004422.2	1.32869	1.8e-05	0.000329
AKT1	NM_001014432.1	1.32869	2.4e-05	0.000404
SETD3	NM_032233.2	1.32869	5e-05	0.000718
RNF149	NM_173647.2	1.32869	0.000143	0.001684
MRPL35	NM_016622.2	1.32869	0.000505	0.004691
STARD7	NM_139267.1	1.32777	4.5e-05	0.000666
SLC25A13	NM_014251.1	1.32777	5e-05	0.000725
EIF5A	NM_001970.3	1.32777	7.6e-05	0.001014
HMGXB4	NM_005487.3	1.32685	4e-06	9.1e-05
LOC283932	NM_175901.3	1.32685	9e-06	0.000182
PUS1	NM_001002019.1	1.32685	2.7e-05	0.000446
C5orf51	NM_175921.4	1.32593	4e-06	0.0001
HNRNPAB	NM_004499.3	1.32593	1.1e-05	0.000226
IFNE1	NM_176891.3	1.32593	5.1e-05	0.000731
SENP5	NM_152699.4	1.32593	5.6e-05	0.00079
FNIP1	NM_001008738.2	1.32593	0.000112	0.001383
SKP2	NM_005983.2	1.32593	0.000115	0.00142
PCNP	NM_020357.1	1.32593	0.000122	0.001484
PROM1	NM_006017.1	1.32593	0.000147	0.001718
PATE3	NM_001129883.2	1.32593	0.000233	0.002479
UCK2	NM_012474.3	1.32593	0.00415	0.026123
RFTN1	NM_015150.1	1.32501	5e-06	0.000117
TGFB2	NM_003238.1	1.32501	4.3e-05	0.000639
IPO7	NM_006391.1	1.32501	0.000785	0.0067
C8orf37	NM_177965.2	1.32501	0.001404	0.010802
HNRNPU	NM_031844.2	1.32409	2.8e-05	0.000458
BDNF	NM_001709.3	1.32409	5.2e-05	0.000741
BCCIP	NM_078469.1	1.32409	6.4e-05	0.000876
TCERG1	NM_006706.3	1.32409	6.4e-05	0.000876
PKD2	NM_000297.2	1.32409	6.7e-05	0.000907
HNRNPA3	NM_194247.2	1.32409	0.000107	0.001327
GNB1L	NM_053004.2	1.32317	6e-06	0.00014
BRMS1	NM_001024958.1	1.32317	2.4e-05	0.000406
MARK2	NM_004954.3	1.32317	0.000711	0.006188
SP2	NM_003110.4	1.32225	2e-06	5.8e-05
PPP2R1B	NM_181699.2	1.32225	3e-06	7.8e-05
OPA1	NM_015560.1	1.32225	8e-06	0.000178
VPS54	NM_016516.2	1.32225	1.9e-05	0.000333
ANKRD10	NM_017664.2	1.32225	5.2e-05	0.000738
RAF1	NM_002880.2	1.32225	7.7e-05	0.00102
C12orf31	NM_032338.2	1.32225	0.000217	0.002341
C10orf47	NM_153256.2	1.32134	2.6e-05	0.000436
EXOSC3	NM_016042.2	1.32134	5.6e-05	0.000784
ZNF74	NM_003426.2	1.32134	0.000205	0.002235
STMN1	NM_203401.1	1.32134	0.000244	0.00258
KIAA2013	NM_138346.1	1.32134	0.000552	0.005021
DERL2	NM_016041.3	1.32042	1.1e-05	0.000221
GPN1	NM_007266.2	1.32042	1.9e-05	0.000342
FAM168B	NM_001009993.2	1.32042	3e-05	0.000484
DENND5A	NM_015213.2	1.32042	0.000118	0.001446
UQCRFS1	NM_006003.1	1.32042	0.000129	0.001545
BMP4	NM_130851.1	1.32042	0.000143	0.001683
NDFIP2	NM_019080.1	1.32042	0.0004	0.003865
LARP1B	NM_032239.2	1.31951	5e-06	0.000114
FAM91A1	NM_144963.2	1.31951	6e-06	0.000134
CHCHD7	NM_001011670.1	1.31951	1.1e-05	0.000215
DPH3	NM_001047434.1	1.31951	1.4e-05	0.000265
BCL2L1	NM_138578.1	1.31951	2.5e-05	0.000415
RAP2A	NM_021033.5	1.31951	6e-05	0.000831
C14orf169	NM_024644.2	1.31951	0.000427	0.004086
40973	NM_017824.4	1.31859	8e-06	0.000178
SENP2	NM_021627.2	1.31859	1.9e-05	0.000333
LASS6	NM_203463.1	1.31859	2.5e-05	0.000424
NOP16	NM_016391.4	1.31859	0.000128	0.001536
CCDC6	NM_005436.2	1.31859	0.000136	0.001612
GATAD2A	NM_017660.2	1.31859	0.000152	0.001758
UBP1	NM_014517.3	1.31859	0.000213	0.002311
TIMM17B	NM_005834.1	1.31768	1.2e-05	0.000231
C1orf71	NM_152609.1	1.31768	1.8e-05	0.000321
SNORA25	NR_003028.1	1.31768	5.7e-05	0.000796
RPS6KB1	NM_003161.2	1.31768	7.4e-05	0.00099
B4GALT4	NM_003778.3	1.31768	8e-05	0.001062
ADK	NM_006721.2	1.31677	2.9e-05	0.000466
SMAD7	NM_005904.2	1.31677	3.3e-05	0.000525
DIAPH1	NM_005219.3	1.31677	5.6e-05	0.000785
PCGF5	NM_032373.3	1.31677	9.7e-05	0.001231
CAV1	NM_001753.3	1.31677	0.000136	0.00162
ZCCHC3	NM_033089.6	1.31677	0.000174	0.001965
CENPV	NM_181716.2	1.31585	5e-06	0.000112
ACVR1B	NM_004302.3	1.31585	1.4e-05	0.000264
ROCK1	NM_005406.2	1.31585	1.5e-05	0.000284
JAK1	NM_002227.2	1.31585	2.3e-05	0.000401
GPATCH2	NM_018040.2	1.31585	0.000121	0.001475
GGA2	NM_015044.3	1.31494	5e-06	0.00012
FLNC	NM_001458.3	1.31494	7e-06	0.000156
FAHD1	NM_001018104.1	1.31494	1.7e-05	0.000314
EIF2AK1	NM_001134335.1	1.31494	2.6e-05	0.000429
C18orf19	NM_152352.1	1.31494	2.9e-05	0.000471
IMPAD1	NM_017813.2	1.31403	1.4e-05	0.000261
SNORD89	NR_003070.1	1.31403	2.2e-05	0.000385
AK3L1	NM_013410.2	1.31403	3.8e-05	0.000579
TIAL1	NM_001033925.1	1.31403	0.00012	0.00147
LAMB1	NM_002291.1	1.31403	0.002255	0.015818
RAB3IL1	NM_013401.2	1.31312	1e-05	0.000207
TRIM7	NM_033342.2	1.31312	1.1e-05	0.00023
KIAA2010	NM_032560.3	1.31312	1.8e-05	0.000327
WWC3	NM_015691.2	1.31312	1.9e-05	0.000335
INPP5E	NM_019892.3	1.31312	0.000168	0.001912
APOBEC3B	NM_004900.3	1.31221	3e-06	8.2e-05
HCCS	NM_005333.2	1.31221	7e-06	0.000159
USP10	NM_005153.2	1.31221	7e-06	0.000161
NBL1	NM_182744.1	1.31221	1.3e-05	0.000261
KIAA0895	NM_015314.2	1.31221	1.4e-05	0.000268
GLE1	NM_001003722.1	1.31221	3.2e-05	0.000507
ANO6	NM_001025356.1	1.31221	4.2e-05	0.000622
CRK	NM_016823.2	1.31221	6e-05	0.000832
ICMT	NM_012405.3	1.31221	0.000523	0.004823
FAM53B	NM_014661.3	1.3113	6e-06	0.000132
SLC33A1	NM_004733.2	1.3113	6e-06	0.000138
DDAH1	NM_012137.2	1.3113	3.5e-05	0.000537
TMPO	NM_003276.1	1.3113	4.6e-05	0.000678
EXOSC6	NM_058219.2	1.3113	0.000127	0.001532
TAX1BP1	NM_001079864.1	1.3113	0.000581	0.005215
LOC201725	NM_001008393.1	1.31039	2.6e-05	0.00043
SOX8	NM_014587.2	1.31039	6.1e-05	0.000846
LSM12	NM_152344.2	1.31039	0.00021	0.002285
EXT2	NM_207122.1	1.30949	4e-06	9.1e-05
POTEF	NM_001099771.1	1.30949	1.2e-05	0.000246
NIP7	NM_016101.3	1.30949	9.6e-05	0.001229
DCUN1D5	NM_032299.2	1.30949	0.000159	0.001827
POLR1D	NM_015972.2	1.30858	1.4e-05	0.000274
DYNLL1	NM_001037494.1	1.30858	2.2e-05	0.00038
SHRM	NM_020859.1	1.30858	3.6e-05	0.00055
SULF2	NM_018837.2	1.30858	4.2e-05	0.000632
TBRG4	NM_030900.2	1.30858	7.4e-05	0.000989
EBNA1BP2	NM_006824.1	1.30767	4e-06	9.1e-05
UTP14A	NM_006649.2	1.30767	4.3e-05	0.00064
ROCK2	NM_004850.3	1.30767	0.000515	0.004768
CACHD1	NM_020925.2	1.30677	7e-06	0.000155
NCOR2	NM_006312.3	1.30677	1.6e-05	0.000293
MAEA	NM_005882.3	1.30677	3.2e-05	0.000505
C18orf56	NM_001012716.1	1.30586	2.7e-05	0.000441
SCML2	NM_006089.1	1.30586	3.2e-05	0.0005
PSD3	NM_015310.3	1.30586	3.7e-05	0.000569
SMAD6	NM_005585.3	1.30586	0.000161	0.001837
ZPLD1	NM_175056.1	1.30586	0.172349	0.442347
CDKN3	NM_005192.2	1.30495	2.6e-05	0.000429
FER1L3	NM_013451.2	1.30495	0.000111	0.001372
HDAC1	NM_004964.2	1.30405	2.5e-05	0.000415
FRAT2	NM_012083.2	1.30405	3.9e-05	0.000591
ALDH1B1	NM_000692.3	1.30405	0.000138	0.001639
BYSL	NM_004053.3	1.30405	0.000305	0.003099
POLE4	NM_019896.2	1.30405	0.000316	0.003182
C1orf174	NM_207356.1	1.30405	0.000438	0.004167
TMEM137	XR_017971.1	1.30315	1.5e-05	0.000285
C5orf5	NM_016603.1	1.30315	2.3e-05	0.00039
CYB5R4	NM_016230.3	1.30315	0.000123	0.00149
CERK	NM_022766.4	1.30315	0.000132	0.001578
PRKAR1B	NM_002735.1	1.30315	0.000238	0.002527
CRLS1	NM_019095.3	1.30224	7e-06	0.00015
ZNF22	NM_006963.3	1.30224	7e-06	0.000157
DICER1	NM_030621.2	1.30224	9e-06	0.000195
CALD1	NM_033157.2	1.30224	7.6e-05	0.001013
DNAJC11	NM_018198.2	1.30134	1e-05	0.0002
SOS1	NM_005633.2	1.30134	2e-05	0.000349
BUB3	NM_001007793.1	1.30134	0.000103	0.001299
LONRF1	NM_152271.3	1.30134	0.000245	0.002592
USF2	NM_207291.1	1.30134	0.000843	0.007121
TEAD4	NM_003213.2	1.30044	1e-05	0.00021
SDCCAG10	NM_005869.2	1.30044	1.5e-05	0.000285
GALNT10	NM_017540.3	1.30044	6.3e-05	0.000865
SRD5A1	NM_001047.2	1.30044	0.000239	0.002531
LETM1	NM_012318.1	1.29954	5.9e-05	0.000827
ZNF398	NM_170686.1	1.29954	8.8e-05	0.00114
TNRC6B	NM_015088.2	1.29954	0.00014	0.001657
NELF	NM_015537.3	1.29954	0.000141	0.001667
GLRX2	NM_197962.1	1.29954	0.00016	0.001836
NMT2	NM_004808.2	1.29954	0.000187	0.002086
C17orf101	NM_175902.3	1.29954	0.000461	0.004344
NQO2	NM_000904.2	1.29864	0.00016	0.001836
CCDC16	NM_052857.2	1.29864	0.000305	0.003098
PATL1	NM_152716.1	1.29774	8e-06	0.000166
HSPC111	NM_016391.3	1.29774	1e-05	0.000209
PANK1	NM_138316.2	1.29774	1.6e-05	0.000293
GLI2	NM_005270.3	1.29774	2.5e-05	0.000415
TOP2B	NM_001068.2	1.29774	3.6e-05	0.000557
SERTAD2	NM_014755.1	1.29774	0.000155	0.00179
CTPS	NM_001905.1	1.29684	2.2e-05	0.00038
BMS1	NM_014753.2	1.29684	2.6e-05	0.000432
PIK3C2A	NM_002645.1	1.29684	3.4e-05	0.00053
PAK1IP1	NM_017906.2	1.29684	0.000147	0.00172
FAM58A	NM_152274.2	1.29684	0.000181	0.002026
GJB2	NM_004004.4	1.29684	0.00035	0.003455
TMBIM1	NM_022152.4	1.29684	0.000389	0.003777
TCERG1	NM_006706.3	1.29594	0.000255	0.002674
ORMDL3	NM_139280.1	1.29504	1.1e-05	0.000219
C16orf80	NM_013242.2	1.29504	1.1e-05	0.000224
MTMR9	NM_015458.3	1.29504	2.7e-05	0.00044
ZNF364	NM_014455.1	1.29504	7.8e-05	0.00104
L3MBTL3	NM_032438.1	1.29504	0.001149	0.009129
SNORD57	NR_002738.1	1.29415	1.2e-05	0.000238
EID2B	NM_152361.1	1.29415	1.8e-05	0.00033
TCP1	NM_030752.2	1.29415	3.9e-05	0.00059
RTN4R	NM_023004.5	1.29415	9.7e-05	0.001231
PHLDA3	NM_012396.3	1.29415	0.002204	0.015565
MIIP	NM_021933.2	1.29325	1.8e-05	0.000322
LYAR	NM_017816.1	1.29325	5.5e-05	0.000779
ATP5D	NM_001687.4	1.29325	7.6e-05	0.001009
CMIP	NM_030629.1	1.29325	8.6e-05	0.001119
MKI67	NM_002417.3	1.29325	9.2e-05	0.001188
GFPT1	NM_002056.1	1.29325	0.000102	0.001283
DUSP16	NM_030640.1	1.29325	0.000128	0.001543
FOSL1	NM_005438.2	1.29325	0.000576	0.005184
SCARA3	NM_182826.1	1.29235	6e-06	0.000134
TPX2	NM_012112.4	1.29235	1e-05	0.00021
SLC37A3	NM_207113.1	1.29235	1.5e-05	0.000283
LARGE	NM_133642.2	1.29235	7.6e-05	0.001014
SOD2	NM_001024465.1	1.29235	8.1e-05	0.00107
HSPA12A	NM_025015.2	1.29235	0.000581	0.005215
ARL3	NM_004311.2	1.29146	9e-06	0.000191
OLFML2A	NM_182487.2	1.29146	2.1e-05	0.00037
SRPRB	NM_021203.2	1.29146	0.000193	0.002138
TRAF5	NM_004619.3	1.29056	2e-05	0.000349
IDH3G	NM_174869.1	1.29056	2e-05	0.00036
CLIC4	NM_013943.1	1.29056	5e-05	0.000718
CD47	NM_198793.2	1.29056	5.7e-05	0.000798
B3GALTL	NM_194318.3	1.29056	0.000104	0.001309
ASNS	NM_133436.1	1.29056	0.000532	0.004884
IQCK	NM_153208.1	1.28967	1.4e-05	0.000265
FOXM1	NM_202003.1	1.28967	2.4e-05	0.000413
ARL4A	NM_001037164.1	1.28967	3e-05	0.000485
YY1AP1	NM_139118.1	1.28967	7e-05	0.00095
ARF1	NM_001024227.1	1.28967	9.7e-05	0.001234
LOC644936	NR_004845.1	1.28967	0.00011	0.001357
SRP14	NM_003134.4	1.28877	1e-05	0.000203
NME1-NME2	NM_001018136.1	1.28877	1.1e-05	0.000222
HPS1	NM_182639.1	1.28877	2.8e-05	0.000455
BCOR	NM_020926.2	1.28877	4.7e-05	0.000683
RLF	NM_012421.2	1.28877	7.8e-05	0.001037
OSBPL1A	NM_080597.2	1.28877	9.4e-05	0.001215
MYO5A	NM_000259.2	1.28877	0.000122	0.001479
SAC3D1	NM_013299.3	1.28788	9.3e-05	0.001196
SRRM1	NM_005839.3	1.28788	0.000931	0.007717
BRI3BP	NM_080626.5	1.28788	0.001098	0.008838
DIS3L	NM_133375.2	1.28699	1.3e-05	0.000253
HRAS	NM_005343.2	1.28699	2.5e-05	0.000423
IMP3	NM_018285.2	1.28699	0.000107	0.001329
C19orf2	NM_134447.1	1.28699	0.000384	0.003734
SCHIP1	NM_014575.2	1.2861	1.3e-05	0.000248
TSPAN5	NM_005723.2	1.2861	4.3e-05	0.00064
PARG	NM_003631.2	1.2861	7.1e-05	0.000961
KIAA1826	NM_032424.1	1.2861	7.4e-05	0.000994
MAP6D1	NM_024871.1	1.2861	0.000131	0.001569
IRF2BP2	NM_182972.2	1.28521	7e-06	0.000147
TMEM104	NM_017728.2	1.28521	2e-05	0.000349
RNU105A	NR_004404.1	1.28521	2.4e-05	0.000405
SGK3	NM_001033578.1	1.28521	3.3e-05	0.000518
FBXO28	NM_015176.1	1.28521	4e-05	0.000603
CENTG2	NM_014914.2	1.28521	4.3e-05	0.00064
TMEM70	NM_017866.4	1.28521	0.000702	0.006124
DDIT3	NM_004083.4	1.28432	2.3e-05	0.0004
MGAT2	NM_002408.3	1.28432	2.3e-05	0.000401
C12orf34	NM_032829.1	1.28432	4.4e-05	0.000648
MPZL1	NM_003953.4	1.28432	7.9e-05	0.001041
OSR1	NM_145260.2	1.28432	8.9e-05	0.001154
LRFN3	NM_024509.1	1.28343	5.3e-05	0.000762
ZNF22	NM_006963.3	1.28343	6.5e-05	0.000893
NEDD9	NM_006403.2	1.28343	8.2e-05	0.001083
FUBP3	NM_003934.1	1.28343	9.3e-05	0.001196
ABHD12	NM_015600.3	1.28343	0.000146	0.001709
S100A10	NM_002966.1	1.28343	0.000435	0.004146
AASDHPPT	NM_015423.2	1.28343	0.001237	0.009705
PAFAH1B1	NM_000430.2	1.28254	4.8e-05	0.000695
C6orf117	NM_138409.1	1.28254	4.9e-05	0.00071
CLUAP1	NM_024793.1	1.28254	5.2e-05	0.00074
TOR1AIP2	NM_145034.1	1.28254	5.2e-05	0.000745
POLR3C	NM_006468.6	1.28254	6.5e-05	0.000889
MTSS1	NM_014751.2	1.28254	9.6e-05	0.001229
SPAST	NM_014946.3	1.28254	0.000137	0.001631
SLC9A5	NM_004594.1	1.28254	0.000244	0.002579
NBPF20	NM_001037675.1	1.28254	0.000538	0.004925
RILPL1	NM_178314.2	1.28165	1.2e-05	0.000234
RAN	NM_006325.3	1.28165	3.8e-05	0.000579
C1orf55	NM_152608.3	1.28165	8e-05	0.001059
CYB5D1	NM_144607.3	1.28165	0.000254	0.002662
EGLN2	NM_080732.1	1.28165	0.000845	0.007133
ICT1	NM_001545.1	1.28076	3.8e-05	0.000574
NASP	NM_002482.2	1.28076	0.000118	0.001443
FAM65A	NM_024519.2	1.28076	0.000204	0.002225
DENND1A	NM_020946.1	1.28076	0.000394	0.003816
CTTN	NM_005231.2	1.28076	0.002924	0.019556
EREG	NM_001432.2	1.28076	0.005802	0.034268
CTBP1	NM_001328.2	1.27987	6.7e-05	0.000909
ALDH1B1	NM_000692.3	1.27987	7.9e-05	0.00105
PAICS	NM_006452.3	1.27987	9.1e-05	0.001172
MRPL14	NM_032111.2	1.27987	0.000201	0.002209
CD55	NM_000574.2	1.27987	0.001823	0.013343
RBM18	NM_033117.2	1.27899	1.6e-05	0.000296
GRK6	NM_002082.3	1.27899	1.8e-05	0.000333
MAST2	NM_015112.2	1.27899	2.7e-05	0.000447
RRS1	NM_015169.3	1.27899	3.6e-05	0.000557
COBL	NM_015198.2	1.27899	3.6e-05	0.000558
MDK	NM_001012333.1	1.27899	3.7e-05	0.000565
LOC151162	NR_024275.1	1.27899	6e-05	0.00083
CDCA2	NM_152562.2	1.27899	6.9e-05	0.000932
CAV2	NM_001233.3	1.27899	9.7e-05	0.00124
MBNL1	NM_207295.1	1.27899	0.000169	0.001917
CACYBP	NM_014412.2	1.27899	0.001007	0.008247
NOLC1	NM_004741.1	1.27899	0.001969	0.014212
KANK2	NM_015493.4	1.2781	8e-06	0.000172
MAEA	NM_001017405.1	1.2781	2e-05	0.000355
GINS2	NM_016095.1	1.2781	2.2e-05	0.000376
SNORD110	NR_003078.1	1.2781	4.2e-05	0.000627
GNB2	NM_005273.2	1.2781	0.000241	0.00255
TDP1	NM_018319.3	1.2781	0.0003	0.003054
TOR3A	NM_022371.3	1.2781	0.00101	0.008265
C9orf140	NM_178448.3	1.2781	0.005008	0.030373
SLTM	NM_024755.2	1.27721	1.4e-05	0.000268
HN1L	NM_144570.2	1.27721	0.00012	0.001468
SEC24B	NM_006323.2	1.27721	0.000195	0.002151
RCN2	NM_002902.1	1.27721	0.000235	0.002495
PCYOX1	NM_016297.2	1.27633	1.5e-05	0.000288
SLC25A24	NM_013386.3	1.27633	1.6e-05	0.000294
TSEN54	NM_207346.2	1.27633	2.8e-05	0.000454
ERBB3	NM_001005915.1	1.27633	3.7e-05	0.000566
TMEM45A	NM_018004.1	1.27633	7.9e-05	0.001041
NRAS	NM_002524.2	1.27633	8.1e-05	0.00107
NCOR2	NM_001077261.1	1.27633	9.7e-05	0.001239
TMEM189	NM_199129.1	1.27633	0.000189	0.002099
DDX47	NM_201224.1	1.27633	0.0007	0.006109
FSTL3	NM_005860.2	1.27544	3.1e-05	0.000489
MNX1	NM_005515.3	1.27544	4.1e-05	0.000616
ABCE1	NM_001040876.1	1.27544	6.9e-05	0.000937
TFCP2	NM_005653.3	1.27544	9.1e-05	0.001177
RAB22A	NM_020673.2	1.27544	0.000136	0.001621
SNRPD3	NM_004175.3	1.27544	0.000188	0.002093
TEAD2	NM_003598.1	1.27544	0.000193	0.002138
MTX1	NM_002455.2	1.27544	0.000211	0.002291
PRELID1	NM_013237.2	1.27544	0.000328	0.003276
C14orf2	NM_004894.1	1.27544	0.001278	0.009952
PARVA	NM_018222.3	1.27456	6.7e-05	0.000916
INF2	NM_032714.1	1.27456	0.000122	0.001484
ELMO2	NM_133171.2	1.27456	0.000577	0.00519
PRPF38A	NM_032864.3	1.27456	0.001551	0.011701
RNU1-5	NR_004400.1	1.27456	0.0017	0.012588
GABPB2	NM_016655.3	1.27368	4.6e-05	0.000674
HMGXB4	NM_005487.3	1.27368	4.8e-05	0.000701
ATF5	NM_012068.3	1.27368	0.000174	0.001965
CCDC59	NM_014167.2	1.27368	0.000254	0.002662
TOMM22	NM_020243.4	1.27368	0.000289	0.002966
SLC39A10	NM_020342.1	1.27368	0.000306	0.003106
KIAA1804	NM_032435.1	1.27368	0.000751	0.006467
NR2F2	NM_021005.2	1.27279	1.6e-05	0.000301
CSF2RA	NM_172249.1	1.27279	5.1e-05	0.000731
R3HDM1	NM_015361.2	1.27279	5.4e-05	0.000762
FAM101B	NM_182705.2	1.27279	0.000119	0.001459
PLK1	NM_005030.3	1.27279	0.000457	0.004313
EDG4	NM_004720.4	1.27191	6.3e-05	0.00087
MAP2K1	NM_002755.2	1.27191	0.000142	0.001674
IRF2BP2	NM_182972.2	1.27191	0.00019	0.002113
TAGLN2	NM_003564.1	1.27191	0.000243	0.00257
LMNB2	NM_032737.2	1.27191	0.000269	0.002798
DAGLB	NM_139179.1	1.27103	2.4e-05	0.000404
ADAP2	NM_018404.2	1.27103	3.6e-05	0.000557
MXRA7	NM_001008528.1	1.27103	4.1e-05	0.000621
LSM10	NM_032881.1	1.27103	6.1e-05	0.00085
GABPB1	NM_002041.4	1.27103	0.000151	0.001758
CDC14B	NM_033331.2	1.27103	0.000385	0.00374
CDKN2D	NM_079421.2	1.27103	0.000744	0.00642
ZBTB44	NM_014155.3	1.27015	2.2e-05	0.000376
CHN1	NM_001025201.1	1.27015	3.2e-05	0.0005
KLHL36	NM_024731.2	1.27015	0.000101	0.001275
RNF165	NM_152470.2	1.27015	0.000224	0.002399
SLC12A2	NM_001046.2	1.27015	0.000899	0.007504
PCGF1	NM_032673.2	1.26927	2.6e-05	0.000435
RCE1	NM_001032279.1	1.26927	3.4e-05	0.000537
ZNF532	NM_018181.4	1.26927	0.000101	0.001274
TBCD	NM_005993.4	1.26927	0.000214	0.002311
DNAJC7	NM_003315.1	1.26927	0.000277	0.002859
RNU6ATAC	NR_023344.1	1.26927	0.000527	0.004853
MCFD2	NM_139279.3	1.26927	0.002687	0.018292
C9orf91	NM_153045.2	1.26839	1.8e-05	0.000322
ZNF323	NM_145909.2	1.26839	2.7e-05	0.000443
PPP1CC	NM_002710.1	1.26839	2.7e-05	0.000447
IDI1	NM_004508.2	1.26839	0.000189	0.002098
ZNF777	NM_015694.2	1.26839	0.00026	0.00272
MINA	NM_001042533.1	1.26839	0.000261	0.00273
THAP10	NM_020147.2	1.26839	0.000564	0.005102
ZAK	NM_133646.2	1.26839	0.002614	0.017868
CRIM1	NM_016441.1	1.26751	3.4e-05	0.00053
ANO1	NM_018043.5	1.26751	3.6e-05	0.000554
PDPK1	NM_002613.3	1.26751	6.8e-05	0.00092
PRPF3	NM_004698.1	1.26751	7.7e-05	0.001027
EFR3A	NM_015137.3	1.26751	0.00013	0.001557
ABCC1	NM_019900.2	1.26751	0.000143	0.001686
HAUS8	NM_033417.1	1.26751	0.000214	0.002312
ZNF577	NM_032679.1	1.26751	0.000737	0.006379
PRR11	NM_018304.2	1.26751	0.000974	0.008021
ZDHHC18	NM_032283.1	1.26663	3e-05	0.000476
C6orf153	NM_033112.2	1.26663	3.7e-05	0.000564
RN7SK	NR_001445.1	1.26663	7.1e-05	0.000956
SRA1	NM_001035235.2	1.26663	0.000104	0.001308
DCTPP1	NM_024096.1	1.26663	0.000156	0.001799
ANKRD39	NM_016466.4	1.26663	0.000169	0.001917
TSEN34	NM_001077446.1	1.26663	0.000242	0.002564
CHD8	NM_020920.2	1.26663	0.000251	0.002641
TLK2	NM_006852.2	1.26663	0.000599	0.00535
FZD1	NM_003505.1	1.26576	7.7e-05	0.001023
METAP2	NM_006838.3	1.26576	0.000102	0.001287
IMMP2L	NM_032549.2	1.26576	0.000106	0.001321
PTPRG	NM_002841.2	1.26576	0.000126	0.001521
LOC730417	XM_001125098.1	1.26576	0.000214	0.002311
RNY1	NR_004391.1	1.26576	0.0006	0.005356
MBNL1	NM_207296.1	1.26576	0.000889	0.007432
APP	NM_201414.1	1.26576	0.000952	0.007874
PABPC1	NM_002568.3	1.26576	0.003071	0.020352
C11orf61	NM_024631.1	1.26488	2.7e-05	0.000446
C14orf149	NM_144581.1	1.26488	5.4e-05	0.000764
ENAH	NM_018212.4	1.26488	0.000107	0.001334
NT5DC3	NM_016575.1	1.26488	0.000212	0.002298
FAM178A	NM_018121.3	1.264	6.5e-05	0.000892
PLOD2	NM_182943.2	1.264	0.000222	0.002382
SCARNA10	NR_004387.1	1.264	0.000233	0.002479
ARHGEF5L	NM_001003702.1	1.264	0.00036	0.003542
CNOT1	NM_206999.1	1.264	0.000461	0.004344
ISG20L1	NM_022767.2	1.26313	0.000108	0.001341
CCNG1	NM_199246.1	1.26313	0.000238	0.002527
CCDC84	NM_198489.1	1.26313	0.00052	0.004801
RNF14	NM_183399.1	1.26313	0.002618	0.017879
MGAT2	NM_001015883.1	1.26225	2.1e-05	0.000371
KCTD3	NM_016121.3	1.26225	2.3e-05	0.000393
DENND5A	NM_015213.2	1.26225	2.3e-05	0.000399
SYDE1	NM_033025.4	1.26225	0.000106	0.001327
ABCF2	NM_007189.1	1.26225	0.000168	0.001912
CP110	NM_014711.3	1.26225	0.000181	0.002024
GEMIN4	NM_015721.2	1.26225	0.00035	0.003454
SCYL1	NM_020680.2	1.26225	0.001124	0.008985
FYTTD1	NM_032288.5	1.26138	3.2e-05	0.000512
SETD4	NM_017438.2	1.26138	4.4e-05	0.000654
EGLN2	NM_053046.2	1.26138	6.9e-05	0.000932
CCDC46	NM_145036.2	1.26138	0.000105	0.001313
NUP54	NM_017426.2	1.26138	0.000119	0.00146
DYRK2	NM_003583.3	1.26138	0.000164	0.00187
DHX15	NM_001358.2	1.26138	0.001699	0.012584
ZNF511	NM_145806.2	1.26138	0.001956	0.014126
TOB1	NM_005749.2	1.2605	0.000562	0.005084
DUXAP3	NR_002220.1	1.2605	0.008453	0.046659
ZBTB20	NM_015642.3	1.25963	2e-05	0.000361
STK24	NM_001032296.2	1.25963	3e-05	0.000486
TICAM1	NM_182919.1	1.25963	3.5e-05	0.000547
PAPOLA	NM_032632.3	1.25963	5.7e-05	0.000799
CTBP1	NM_001012614.1	1.25963	0.000106	0.001326
CKAP2	NM_018204.2	1.25963	0.000227	0.002425
SMPD4	NM_017751.2	1.25963	0.000227	0.002425
TATDN2	NM_014760.2	1.25963	0.000421	0.004034
SS18L2	NM_016305.2	1.25963	0.000475	0.004458
RNY3	NR_004392.1	1.25963	0.000715	0.006214
TUBB6	XM_940079.1	1.25963	0.004855	0.029695
CORO1C	NM_014325.2	1.25876	3.2e-05	0.000509
RAN	NM_006325.2	1.25876	4.2e-05	0.000626
USP3	NM_006537.2	1.25876	0.000119	0.001457
C6orf85	NM_021945.4	1.25876	0.000135	0.001605
BTF3	NM_001037637.1	1.25876	0.002726	0.018488
HERPUD1	NM_001010990.1	1.25788	2e-05	0.000361
HNRNPA0	NM_006805.3	1.25788	4.4e-05	0.000647
TMEM184B	NM_012264.3	1.25788	9.5e-05	0.001221
WBP4	NM_007187.3	1.25788	0.000104	0.001305
KIAA1285	NM_015694.1	1.25788	0.000356	0.003499
CYB5R3	NM_000398.4	1.25788	0.000632	0.005597
SLC30A5	NM_022902.2	1.25788	0.001012	0.008276
N4BP2L2	NM_033111.3	1.25788	0.00139	0.010714
PDE8A	NM_002605.2	1.25701	5e-05	0.000719
C9orf140	NM_178448.2	1.25701	0.000153	0.00177
CSNK1G3	NM_001031812.2	1.25701	0.000248	0.002616
PRDM10	NM_020228.2	1.25701	0.000273	0.002829
FNDC3B	NM_001135095.1	1.25701	0.000412	0.003963
PTPMT1	NM_175732.1	1.25701	0.000706	0.006158
CDYL	NM_170751.1	1.25701	0.000919	0.007644
CLEC2D	NM_013269.3	1.25701	0.005913	0.034834
C14orf109	NM_015676.1	1.25614	2.5e-05	0.000415
ERCC8	NM_001007234.1	1.25614	3.1e-05	0.000498
ACOT7	NM_181864.2	1.25614	0.000961	0.00794
CCNB1	NM_031966.2	1.25614	0.001468	0.011199
C12orf43	NM_022895.1	1.25527	5.1e-05	0.000727
TBC1D9	NM_015130.2	1.25527	0.000213	0.002304
SRP72	NM_006947.3	1.25527	0.000465	0.004377
SHQ1	NM_018130.2	1.25527	0.002168	0.015371
SLC15A4	NM_145648.2	1.25527	0.002334	0.016294
PDS5B	NM_015032.1	1.2544	2.8e-05	0.000455
PHCA	NM_018367.4	1.2544	5.1e-05	0.000731
RNF4	NM_002938.2	1.2544	5.6e-05	0.00079
EEF1D	NM_032378.2	1.2544	6e-05	0.000835
LONP1	NM_004793.2	1.2544	6.5e-05	0.000885
CDS1	NM_001263.2	1.2544	0.000204	0.002227
MAGEB2	NM_002364.3	1.2544	0.000233	0.002482
RSBN1L	NM_198467.1	1.2544	0.000337	0.003353
HYOU1	NM_006389.2	1.2544	0.00063	0.005575
KITLG	NM_000899.3	1.2544	0.000779	0.006658
KIAA1430	NM_020827.1	1.25353	3.9e-05	0.00059
SNORD36A	NR_002448.1	1.25353	4.7e-05	0.000685
SDHAF1	NM_001042631.1	1.25353	4.9e-05	0.000706
A4GALT	NM_017436.4	1.25353	5.2e-05	0.000749
RRBP1	NM_001042576.1	1.25353	6.1e-05	0.000846
IL17RB	NM_018725.3	1.25353	6.8e-05	0.000917
TCEA1	NM_006756.2	1.25353	0.000166	0.001891
HERC4	NM_022079.2	1.25353	0.000266	0.00277
USP12	NM_182488.1	1.25353	0.001981	0.014274
ATP6V1C1	NM_001695.4	1.25353	0.002381	0.016556
BDNF	NM_170733.2	1.25266	4.8e-05	0.0007
MED28	NM_025205.3	1.25266	5.4e-05	0.000762
ENDOG	NM_004435.2	1.25266	7e-05	0.000947
TAF5	NM_006951.3	1.25266	8.8e-05	0.001142
C14orf138	NM_024558.2	1.25266	0.000189	0.002099
SART3	NM_014706.3	1.25266	0.000263	0.00274
NXT1	NM_013248.2	1.2518	0.000216	0.002335
TIMM9	NM_012460.2	1.2518	0.000411	0.003957
RPL14	NM_001034996.1	1.2518	0.000559	0.005063
NR1D2	XM_001130839.1	1.2518	0.000564	0.005102
PPP2R2C	NM_181876.2	1.25093	0.000104	0.001307
RCN1	NM_002901.1	1.25093	0.000138	0.001634
KLF6	NM_001300.4	1.25093	0.000175	0.00197
NME6	NM_005793.3	1.25093	0.000216	0.00233
PHTF2	NM_020432.2	1.25006	5.5e-05	0.000779
PTCD1	NM_015545.2	1.25006	6.5e-05	0.000892
PPM1B	NM_177968.2	1.25006	0.0001	0.001271
SNX13	NM_015132.3	1.25006	0.00059	0.00529
DLG3	NM_021120.2	1.2492	5e-05	0.000723
LRP11	NM_032832.4	1.2492	6.1e-05	0.000847
SNX25	NM_031953.2	1.2492	0.000103	0.001301
ARSB	NM_000046.2	1.2492	0.000177	0.001988
LIMK2	NM_001031801.1	1.2492	0.000225	0.002407
VPS26	NM_004896.2	1.2492	0.000259	0.002711
HPS1	NM_000195.2	1.2492	0.000269	0.002798
FBXL2	NM_012157.2	1.2492	0.000341	0.003386
SETD3	NM_032233.2	1.2492	0.00035	0.003451
ZNF195	NM_007152.2	1.2492	0.000806	0.006848
BIRC2	NM_001166.3	1.2492	0.001458	0.011141
RBM18	NM_033117.2	1.24833	3.3e-05	0.000519
CRK	NM_016823.2	1.24833	0.000108	0.001339
RBM15B	NM_013286.3	1.24833	0.000311	0.003145
HIGD1A	NM_014056.1	1.24833	0.004156	0.026142
TBRG4	NM_199122.1	1.24833	0.0055	0.032771
MEMO1	NM_015955.2	1.24747	9.6e-05	0.001228
RASSF1	NM_007182.4	1.24747	0.000102	0.001285
STK17B	NM_004226.2	1.24747	0.00012	0.001468
UBE2G1	NM_003342.4	1.24747	0.000132	0.00158
DEPDC1	NM_017779.3	1.24747	0.000542	0.004952
SNX5	NM_014426.2	1.24747	0.000885	0.007406
NEK2	NM_002497.2	1.24747	0.001444	0.011065
PHYH	NM_006214.3	1.24747	0.001817	0.013308
LLPH	NM_032338.3	1.2466	4.9e-05	0.000706
PLEKHO1	NM_016274.4	1.2466	5.1e-05	0.000731
MRPL3	NM_007208.2	1.2466	5.3e-05	0.000753
REEP5	NM_005669.4	1.2466	6.5e-05	0.000887
WDR21A	NM_015604.2	1.2466	0.000203	0.002219
DKC1	NM_001363.2	1.2466	0.000327	0.003264
MYL9	NM_006097.3	1.2466	0.001219	0.00959
COTL1	NM_021149.2	1.2466	0.015257	0.075759
GFOD1	NM_018988.2	1.24574	2.6e-05	0.000429
RSU1	NM_012425.3	1.24574	6.7e-05	0.000916
CD14	NM_001040021.1	1.24574	0.000202	0.002211
BRMS1	NM_015399.3	1.24574	0.000229	0.002439
PTPN2	NM_002828.2	1.24574	0.000484	0.004524
CPLX1	NM_006651.3	1.24574	0.001672	0.012426
BRIX1	NM_018321.3	1.24487	5e-05	0.000722
ZNF207	NM_001032293.2	1.24487	8.2e-05	0.001077
RHOT1	NM_001033568.1	1.24487	0.000121	0.001477
CCDC109B	NM_017918.3	1.24487	0.000158	0.001819
RRP1	NM_003683.5	1.24487	0.000383	0.003726
TKT	NM_001064.1	1.24487	0.00076	0.00653
MID1IP1	NM_021242.4	1.24487	0.003337	0.021797
SEPHS1	NM_012247.3	1.24487	0.004692	0.028857
WDR79	NM_018081.1	1.24401	0.000246	0.002596
SNORD68	NR_002450.1	1.24401	0.000288	0.002963
UBE2J2	NM_194315.1	1.24401	0.000436	0.004154
RWDD2A	NM_033411.2	1.24401	0.000515	0.004761
MEF2C	NM_002397.2	1.24401	0.000517	0.004774
WDR20	NM_181308.1	1.24401	0.000993	0.008159
NCK2	NM_001004720.1	1.24401	0.001001	0.008217
DENND1A	NM_024820.2	1.24401	0.001059	0.0086
GTF2F2	NM_004128.1	1.24401	0.001243	0.009738
ACTB	NM_001101.2	1.24401	0.002919	0.01954
HK1	NM_033500.1	1.24315	5.2e-05	0.000738
RNU4ATAC	NR_023343.1	1.24315	8.2e-05	0.001079
SUV39H1	NM_003173.2	1.24315	0.0001	0.001268
AEN	NM_022767.3	1.24315	0.00048	0.004494
SLC2A1	NM_006516.1	1.24315	0.001257	0.009828
LOC399900	NM_001013667.1	1.24315	0.00217	0.015372
RBP1	NM_002899.2	1.24315	0.003378	0.022041
MPP6	NM_016447.2	1.24229	0.000107	0.001328
DIP2A	NM_206890.1	1.24229	0.000258	0.002704
MGC13057	NM_032321.1	1.24229	0.000339	0.003368
PRR5	NM_001017529.1	1.24229	0.001378	0.010636
CNO	NM_018366.2	1.24229	0.003202	0.021083
MGC4677	NM_052871.3	1.24229	0.007659	0.043189
USP48	NM_032236.5	1.24143	6.1e-05	0.000848
FZD1	NM_003505.1	1.24143	6.6e-05	0.000895
CXorf15	NM_018360.1	1.24143	7.5e-05	0.001
BRI3BP	NM_080626.5	1.24143	0.000212	0.002298
OSMR	NM_003999.1	1.24143	0.000261	0.002727
RNF149	NM_173647.2	1.24143	0.001229	0.009653
ANXA2P1	NR_001562.1	1.24143	0.00688	0.039562
RNU1G2	NR_004426.1	1.24057	0.000144	0.001695
LMBR1	NM_022458.3	1.24057	0.000149	0.001736
SNRPB2	NM_198220.1	1.24057	0.000483	0.004517
GRAMD3	NM_023927.1	1.24057	0.00116	0.009197
TSEN34	NM_001077446.1	1.24057	0.001816	0.013307
PUS1	NM_001002019.1	1.24057	0.00264	0.018009
ANXA10	NM_007193.3	1.24057	0.004747	0.029137
DCTN4	NM_016221.2	1.23971	0.000118	0.001444
LHX2	NM_004789.3	1.23971	0.000129	0.001552
RGS10	NM_001005339.1	1.23971	0.000192	0.002124
SH3D19	NM_001009555.2	1.23971	0.000355	0.003494
LOC143543	NR_002197.1	1.23971	0.000492	0.004586
TCF12	NM_207037.1	1.23971	0.000541	0.004941
SIVA	NM_021709.1	1.23971	0.003566	0.023037
ATG10	NM_031482.3	1.23885	0.000191	0.002119
CRB3	NM_174881.2	1.23885	0.000259	0.002715
STEAP3	NM_018234.2	1.23885	0.000313	0.003159
DAXX	NM_001350.3	1.23885	0.000337	0.003352
SUNC1	NM_001030019.1	1.23885	0.000506	0.004696
VRK2	NM_006296.3	1.23885	0.00057	0.00514
ITGA6	NM_000210.2	1.23885	0.000785	0.006696
ADIPOR2	NM_024551.2	1.23885	0.003257	0.021368
CUL4B	NM_001079872.1	1.23799	7.6e-05	0.001018
MBD2	NM_003927.3	1.23799	8.9e-05	0.001156
USP48	NM_001032730.1	1.23799	0.000251	0.002639
TMEM184C	NM_018241.2	1.23799	0.000343	0.003396
PRMT3	NM_005788.1	1.23799	0.000586	0.005253
KIAA0922	NM_015196.2	1.23799	0.004872	0.029789
CHST6	NM_021615.4	1.23713	4.8e-05	0.0007
APPBP2	NM_006380.2	1.23713	8.4e-05	0.001099
PPP2R2D	NM_018461.2	1.23713	8.6e-05	0.001121
LIMS1	NM_004987.3	1.23713	0.000153	0.001774
EP300	NM_001429.2	1.23713	0.000187	0.002081
TNFRSF19	NM_148957.2	1.23713	0.000194	0.002143
SPTLC1	NM_178324.1	1.23713	0.000217	0.002341
SNORA38B	NR_003706.2	1.23713	0.00026	0.002723
RNF14	NM_183400.1	1.23713	0.000434	0.00414
NRBF2	NM_030759.3	1.23713	0.000714	0.006208
MBIP	NM_016586.1	1.23713	0.000737	0.006379
HJURP	NM_018410.3	1.23713	0.001405	0.010804
CLK1	NM_001024646.1	1.23713	0.003318	0.021697
KLHL18	NM_025010.3	1.23628	5.9e-05	0.000822
CHKA	NM_212469.1	1.23628	0.000108	0.001343
SNORD30	NR_002561.1	1.23628	0.000139	0.001644
SNORD56	NR_002739.1	1.23628	0.00014	0.001653
H2AFJ	NM_177925.2	1.23628	0.000301	0.003064
RAE1	NM_003610.3	1.23628	0.000316	0.00318
PIK3C2A	NM_002645.2	1.23628	0.000332	0.003312
NAGPA	NM_016256.2	1.23628	0.000801	0.006807
TRADD	NM_003789.2	1.23542	7.3e-05	0.000974
RGS20	NM_170587.1	1.23542	9.6e-05	0.001228
FAM44B	NM_138369.1	1.23542	0.000185	0.002066
FXR1	NM_005087.2	1.23542	0.000562	0.005087
HOXB4	NM_024015.3	1.23542	0.000755	0.006502
FBXL10	NM_032590.3	1.23542	0.001396	0.01075
METRNL	XM_941466.2	1.23542	0.00164	0.012237
CCNB1IP1	NM_182849.1	1.23542	0.002375	0.01653
PUSL1	NM_153339.1	1.23542	0.003111	0.020569
ARPC5L	NM_030978.1	1.23542	0.006661	0.038503
C12orf44	NM_001098673.1	1.23456	5.5e-05	0.000782
MAD2L2	NM_006341.2	1.23456	0.000106	0.001321
RAB20	NM_017817.1	1.23456	0.000158	0.001819
CHES1	NM_005197.2	1.23456	0.000194	0.002142
RSPH3	NM_031924.3	1.23456	0.000315	0.003176
ZFAND2A	NM_182491.1	1.23456	0.000499	0.004647
ARL2BP	NM_012106.3	1.23456	0.001201	0.009466
SLTM	NM_001013843.1	1.23456	0.001244	0.009744
C5orf30	NM_033211.2	1.23371	8.6e-05	0.001119
NOP58	NM_015934.3	1.23371	0.000143	0.001678
TMED2	NM_006815.3	1.23371	0.001937	0.014017
E2F7	NM_203394.2	1.23371	0.002995	0.019945
LIN54	NM_194282.1	1.23371	0.003603	0.023227
ATP1B3	NM_001679.2	1.23285	0.000148	0.001722
FAM177A1	NM_173607.3	1.23285	0.000171	0.001939
GAS2L1	NM_006478.3	1.23285	0.00021	0.002284
POMT2	NM_013382.3	1.23285	0.000225	0.002406
MRPS6	NM_032476.2	1.23285	0.000247	0.002607
ETNK2	NM_018208.1	1.23285	0.000269	0.002798
RSL24D1	NM_016304.2	1.23285	0.000465	0.004375
HCG2P7	NR_001318.1	1.23285	0.000575	0.005173
NIPA1	NM_144599.3	1.23285	0.000768	0.006585
KLF6	NM_001008490.1	1.23285	0.000915	0.007611
CAPZA1	NM_006135.1	1.23285	0.000923	0.007665
SLC38A1	NM_030674.3	1.23285	0.001694	0.012553
HTR7	NM_000872.3	1.23285	0.013819	0.070153
BMP7	NM_001719.1	1.232	8.5e-05	0.001108
IMP4	NM_033416.1	1.232	0.000229	0.002443
RHPN2	NM_033103.3	1.232	0.00026	0.002719
DENR	NM_003677.3	1.232	0.000279	0.002876
ANKRD6	NM_014942.2	1.232	0.000397	0.003844
HMGB2	NM_002129.2	1.232	0.000739	0.006391
CNKSR3	NM_173515.2	1.232	0.001006	0.00824
ANKRD11	NM_013275.4	1.23114	0.000114	0.001406
FKBP14	NM_017946.2	1.23114	0.000122	0.001479
CDK2AP1	NM_004642.2	1.23114	0.000127	0.001529
PAFAH1B2	NM_002572.2	1.23114	0.00016	0.001836
FAM176A	NM_001135032.1	1.23114	0.000168	0.001912
ATF4	NM_001675.2	1.23114	0.000293	0.002997
LPGAT1	NM_014873.1	1.23114	0.00046	0.004338
RAB8A	NM_005370.4	1.23114	0.000872	0.007317
CAV2	NM_001233.3	1.23114	0.011494	0.060262
FKBP3	NM_002013.2	1.23029	0.000127	0.001532
LEPR	NM_001003679.1	1.23029	0.000146	0.00171
PRKCI	NM_002740.5	1.23029	0.000151	0.001758
UBE2C	NM_181800.1	1.23029	0.0002	0.002197
RALBP1	NM_006788.3	1.23029	0.000201	0.002206
LRRC8D	NM_018103.3	1.23029	0.0003	0.003053
PRR5	NM_001017530.1	1.23029	0.000314	0.00317
STX3	NM_004177.3	1.23029	0.00035	0.003451
PABPC4	NM_003819.2	1.23029	0.00044	0.004185
GINS3	NM_022770.2	1.23029	0.000452	0.004276
MTCP1	NM_014221.3	1.23029	0.000456	0.004309
CYTSA	NM_015330.1	1.23029	0.00057	0.00514
MMP15	NM_002428.2	1.23029	0.001273	0.009929
ARHGAP11A	NM_014783.2	1.23029	0.001422	0.010926
FOXO3	NM_201559.2	1.23029	0.003039	0.020187
ATMIN	NM_015251.2	1.22944	0.003121	0.020631
C8orf76	NM_032847.1	1.22859	9.6e-05	0.001229
TAF9	NM_001015891.1	1.22859	0.000137	0.001629
SDHAP2	NR_003265.3	1.22859	0.000224	0.002399
FAM86A	NM_201598.1	1.22859	0.000299	0.003045
TRMT12	NM_017956.2	1.22859	0.000539	0.004929
TMEM45A	NM_018004.1	1.22859	0.00099	0.008134
S100A10	NM_002966.2	1.22859	0.001981	0.014274
CSNK1D	NM_139062.1	1.22859	0.004593	0.02836
CYB5R2	NM_016229.3	1.22774	0.000135	0.001609
SEPHS2	NM_012248.2	1.22774	0.00019	0.002113
CALU	NM_001219.2	1.22774	0.000516	0.004768
NSDHL	NM_015922.1	1.22774	0.001128	0.008996
PLCE1	NM_016341.3	1.22774	0.001188	0.009378
RFWD3	NM_018124.3	1.22774	0.00242	0.016765
C17orf101	NM_024648.1	1.22688	0.00015	0.001751
ZNHIT3	NM_004773.2	1.22688	0.000285	0.002933
UHRF1BP1L	NM_015054.1	1.22688	0.00049	0.00457
NUP54	NM_017426.2	1.22688	0.001789	0.013159
MAN2B2	NM_015274.1	1.22688	0.011358	0.059681
SRGAP1	NM_020762.1	1.22603	0.000107	0.001331
SHOC2	NM_007373.2	1.22603	0.000135	0.001602
TCF3	NM_003200.1	1.22603	0.000209	0.00227
TIMM23	NM_006327.2	1.22603	0.000407	0.003926
MAPKAP1	NM_001006618.1	1.22603	0.000552	0.005021
IVNS1ABP	NM_006469.4	1.22603	0.000776	0.006635
WDR1	NM_005112.4	1.22603	0.001263	0.009862
AP3D1	NM_003938.5	1.22519	0.00029	0.002977
C14orf138	NM_001040662.1	1.22519	0.000372	0.003641
ZFP106	NM_022473.1	1.22519	0.000554	0.005031
ANTXR2	NM_058172.3	1.22519	0.001797	0.013195
SHB	NM_003028.2	1.22519	0.00206	0.014722
RPL17	NM_000985.2	1.22519	0.002585	0.017693
INPP5A	XM_001133189.1	1.22434	0.000168	0.001912
SNRNP70	NM_003089.4	1.22434	0.000378	0.003694
UBXN2A	NM_181713.3	1.22434	0.000405	0.003908
FLVCR1	NM_014053.1	1.22434	0.001035	0.008434
TWF1	NM_002822.3	1.22434	0.001125	0.008989
NEK4	NM_003157.3	1.22434	0.001127	0.008991
TLE1	NM_005077.3	1.22434	0.002417	0.016747
USF2	NM_207291.1	1.22434	0.011509	0.060313
ENC1	NM_003633.1	1.22349	0.000154	0.00178
SNORD43	NR_002439.1	1.22349	0.00016	0.001836
TCEA1	NM_006756.2	1.22349	0.000309	0.003129
FECH	NM_000140.2	1.22349	0.000549	0.004996
KCTD5	NM_018992.2	1.22349	0.000676	0.005933
ZNF142	NM_005081.2	1.22349	0.001007	0.008247
SRP9	NM_003133.2	1.22349	0.001305	0.010129
URB2	NM_014777.2	1.22349	0.001906	0.013835
ASPHD1	NM_181718.3	1.22349	0.003674	0.023606
MYO9B	NM_004145.2	1.22264	9.2e-05	0.001192
SLC25A44	NM_014655.1	1.22264	0.000147	0.001719
GLRX5	NM_016417.2	1.22264	0.000479	0.004488
C9orf156	NM_016481.3	1.22264	0.000847	0.007142
ZFHX4	NM_024721.3	1.22264	0.001029	0.008394
ZMAT3	NM_152240.1	1.22264	0.002194	0.0155
VPS26B	NM_052875.3	1.22264	0.003716	0.023815
PDIA4	NM_004911.3	1.22179	9.6e-05	0.001226
ERN1	NM_152461.2	1.22179	0.000297	0.003033
POLR3H	NM_001018051.1	1.22179	0.000358	0.003519
POLR1E	NM_022490.1	1.22179	0.000758	0.006523
GRB10	NM_001001555.1	1.22179	0.000917	0.007626
MPP5	NM_022474.2	1.22179	0.002132	0.015149
SEC63	NM_007214.3	1.22179	0.006154	0.035999
IQCK	NM_153208.1	1.22095	7.8e-05	0.00104
KLF11	XM_001129527.1	1.22095	8.7e-05	0.001128
PEA15	NM_003768.2	1.22095	0.000138	0.001631
HSP90AA1	NM_001017963.2	1.22095	0.000164	0.001871
NEDD1	NM_152905.2	1.22095	0.00032	0.003208
GYLTL1B	NM_152312.3	1.22095	0.000371	0.003631
PAICS	NM_006452.3	1.22095	0.000485	0.00453
PPFIA1	NM_177423.1	1.22095	0.000577	0.005187
MELK	NM_014791.2	1.22095	0.000648	0.005712
GPR180	NM_180989.4	1.22095	0.001554	0.011712
SNORA9	NR_002952.1	1.22095	0.001713	0.012677
SCARB2	NM_005506.2	1.22095	0.001921	0.013927
CCDC86	NM_024098.1	1.22095	0.003796	0.024271
KCTD14	NM_023930.3	1.22095	0.003826	0.024409
C14orf153	NM_032374.2	1.22095	0.01562	0.077119
SH3BGRL2	NM_031469.2	1.2201	9.8e-05	0.001246
HIC2	NM_015094.2	1.2201	0.000106	0.001323
PBK	NM_018492.2	1.2201	0.000116	0.001427
NFATC1	NM_172390.1	1.2201	0.000116	0.00143
TSPAN13	NM_014399.3	1.2201	0.000119	0.001457
C14orf129	NM_016472.3	1.2201	0.000364	0.003568
DDX51	NM_175066.2	1.2201	0.001794	0.013184
LOC400455	XR_018793.1	1.2201	0.002695	0.01833
AFG3L2	NM_006796.1	1.2201	0.002879	0.019312
EPHB4	NM_004444.4	1.2201	0.004783	0.029303
SMN2	NM_022875.1	1.21926	0.000289	0.002963
PIGC	NM_153747.1	1.21926	0.000388	0.003763
TXNDC11	NM_015914.5	1.21926	0.000683	0.00598
C19orf10	NM_019107.3	1.21926	0.001062	0.008607
TTF1	NM_007344.2	1.21926	0.001118	0.008945
ABCF1	NM_001025091.1	1.21926	0.00274	0.018551
BAK1	NM_001188.3	1.21841	0.000154	0.001779
MAP3K7	NM_145331.1	1.21841	0.00022	0.002365
KLHL8	NM_020803.3	1.21841	0.000311	0.003142
TRMT6	NM_015939.3	1.21841	0.000411	0.003952
ADK	NM_001123.2	1.21841	0.000448	0.004248
ARHGEF10	NM_014629.2	1.21841	0.000951	0.007864
ZC3H14	NM_207660.2	1.21841	0.001168	0.009246
PRCP	NM_005040.2	1.21841	0.024726	0.110394
UBR5	NM_015902.4	1.21757	0.000224	0.002399
HNRPM	NM_005968.2	1.21757	0.000322	0.003223
BMP4	NM_001202.2	1.21757	0.000512	0.004744
CYTH3	NM_004227.3	1.21757	0.000535	0.004908
WBSCR22	NM_017528.2	1.21757	0.000818	0.006935
SNORA3	NR_002580.1	1.21757	0.00086	0.007233
MYO1B	NM_012223.2	1.21757	0.000899	0.007504
SRM	NM_003132.2	1.21757	0.002411	0.01672
VTI1B	NM_006370.1	1.21757	0.002544	0.017436
LRIG1	NM_015541.2	1.21672	9.6e-05	0.001228
NME2	NM_001018138.1	1.21672	0.000188	0.002089
LYSMD1	NM_212551.3	1.21672	0.000192	0.002124
UTP14C	NM_021645.4	1.21672	0.000247	0.002603
RYK	NM_001005861.2	1.21672	0.000474	0.004452
TUBB	NM_178014.2	1.21672	0.000955	0.007894
SRP19	NM_003135.1	1.21672	0.001475	0.011244
UBTD1	NM_024954.3	1.21672	0.002601	0.017782
GRK6	NM_002082.2	1.21672	0.003072	0.020353
HOXA10	NM_153715.2	1.21588	0.000102	0.001291
ATAD2	NM_014109.2	1.21588	0.000184	0.002052
RSL1D1	NM_015659.2	1.21588	0.000342	0.003391
CTPS2	NM_175859.1	1.21588	0.001276	0.009942
ARHGAP21	NM_020824.2	1.21588	0.001298	0.010077
LYPD6B	NM_177964.3	1.21504	0.000415	0.003987
SNORA73A	NR_002907.2	1.21504	0.000619	0.005496
SLMO1	NM_006553.2	1.21504	0.000649	0.005717
C21orf63	NM_058187.3	1.21504	0.004018	0.025435
ZNF800	NM_176814.3	1.21504	0.005376	0.032212
SKP1	NM_006930.3	1.21419	0.000146	0.001711
DYRK2	NM_003583.2	1.21419	0.000405	0.003912
STK39	NM_013233.2	1.21419	0.00043	0.004106
PDE8A	NM_173454.1	1.21419	0.000438	0.004167
ATP11C	NM_173694.3	1.21419	0.000556	0.005044
TFAP2C	NM_003222.3	1.21419	0.000797	0.006782
UPF1	NM_002911.3	1.21419	0.000905	0.007547
CHEK1	NM_001274.3	1.21419	0.00358	0.023111
ANXA2	NM_001002857.1	1.21419	0.004543	0.028135
BCCIP	NM_078468.1	1.21335	0.000174	0.001965
STAG3L2	NM_001025202.2	1.21335	0.000203	0.002219
CAMK1D	NM_153498.2	1.21335	0.000227	0.002425
SGK3	NM_170709.1	1.21335	0.000318	0.003192
MYL2	NM_000432.1	1.21335	0.000723	0.006275
TTLL12	NM_015140.2	1.21335	0.000744	0.00642
FRAS1	NM_025074.4	1.21335	0.002782	0.018787
RRBP1	NM_001042576.1	1.21335	0.003931	0.024967
LOC730744	XM_001129080.1	1.21335	0.008543	0.04707
BCL2	NM_000633.2	1.21251	0.000133	0.001591
KLHL8	NM_020803.3	1.21251	0.000151	0.001756
SLC39A14	NM_015359.2	1.21251	0.000258	0.002702
SFRS1	NM_001078166.1	1.21251	0.000406	0.003917
BCL2	NM_000633.2	1.21251	0.000445	0.004219
INTS9	NM_018250.1	1.21251	0.001469	0.01121
SCAMP1	NM_004866.4	1.21251	0.003255	0.021367
SSFA2	NM_006751.4	1.21251	0.014656	0.073386
SACM1L	NM_014016.2	1.21167	0.000253	0.002656
APLP2	NM_001642.1	1.21167	0.00028	0.002888
PAIP1	NM_182789.2	1.21167	0.000298	0.003038
APP	NM_201414.1	1.21167	0.000465	0.004375
FASTKD5	NM_021826.4	1.21167	0.001681	0.012481
BRD3	NM_007371.2	1.21167	0.001692	0.012542
DHX38	NM_014003.3	1.21167	0.003566	0.023037
SR140	NM_001080415.1	1.21083	0.000142	0.001672
PTCD2	NM_024754.3	1.21083	0.000219	0.002357
JTB	NM_006694.2	1.21083	0.00032	0.003208
PGF	NM_002632.4	1.21083	0.000355	0.003498
ANKRD32	NM_032290.2	1.21083	0.000527	0.004849
VEGFA	NM_003376.4	1.21083	0.000537	0.004919
BAG4	NM_004874.2	1.21083	0.000627	0.005556
MAP1B	NM_032010.1	1.21083	0.000956	0.007902
DLG3	NM_021120.2	1.21083	0.001421	0.010924
OSBPL8	NM_020841.4	1.21083	0.001448	0.011086
PDCD10	NM_145859.1	1.21083	0.002799	0.018873
ANKRD10	NM_017664.2	1.21083	0.002888	0.019358
AHCTF1	NM_015446.3	1.21083	0.002946	0.01968
ZDHHC14	NM_024630.2	1.21083	0.003164	0.020866
PPP1R8	NM_014110.3	1.21083	0.003188	0.020998
C12orf41	NM_017822.3	1.21083	0.003773	0.024145
ATG4D	NM_032885.4	1.21083	0.00422	0.026485
HSPA9	NM_004134.4	1.21083	0.004557	0.028198
TFCP2L1	NM_014553.1	1.20999	0.000249	0.002623
GLB1L2	NM_138342.2	1.20999	0.000299	0.003046
ACSL1	NM_001995.2	1.20999	0.000346	0.003429
PTPLB	NM_198402.2	1.20999	0.00053	0.00487
COPS2	NM_004236.2	1.20999	0.000767	0.006583
DR1	NM_001938.2	1.20999	0.0011	0.008845
FBXO28	NM_015176.1	1.20999	0.001123	0.008981
KTI12	NM_138417.2	1.20999	0.003837	0.024472
MTRR	NM_002454.1	1.20999	0.006236	0.036423
UNC84A	NM_025154.3	1.20916	0.000299	0.003049
TIMM8B	NM_012459.1	1.20916	0.000426	0.004079
BMPR2	NM_001204.5	1.20916	0.000832	0.007051
C18orf8	NM_013326.3	1.20916	0.00085	0.00716
PRICKLE1	NM_153026.1	1.20916	0.00089	0.007439
ARHGAP11B	NM_001039841.1	1.20916	0.001023	0.008352
METRNL	NM_001004431.1	1.20916	0.001041	0.00847
DGCR14	NM_022719.1	1.20832	0.000706	0.006158
C19orf2	NM_134447.1	1.20832	0.000848	0.007154
SLC16A3	NM_004207.2	1.20832	0.001987	0.014304
FAM32A	NM_014077.2	1.20832	0.001996	0.014351
C2orf69	NM_153689.5	1.20832	0.003662	0.023549
TOR1B	NM_014506.1	1.20832	0.005951	0.035022
WTAP	NM_004906.3	1.20832	0.006684	0.038624
FERMT1	NM_017671.4	1.20832	0.008382	0.046356
CCDC16	NM_052857.2	1.20832	0.008865	0.048549
MRPL36	NM_032479.2	1.20832	0.008872	0.048574
ADO	NM_032804.5	1.20748	0.00034	0.003378
AURKA	NM_198434.1	1.20748	0.000445	0.004219
ASNS	NM_133436.1	1.20748	0.000516	0.004768
KRT7	NM_005556.3	1.20748	0.000639	0.005644
SF3B2	NM_006842.2	1.20748	0.001282	0.009978
DUSP14	NM_007026.2	1.20748	0.002187	0.015457
BAZ1A	NM_182648.1	1.20748	0.005103	0.030849
FAM156B	NM_001099684.1	1.20748	0.005662	0.033569
FYTTD1	NM_001011537.1	1.20748	0.025213	0.11207
TCF12	NM_207038.1	1.20664	0.000187	0.002084
LZTFL1	NM_020347.2	1.20664	0.000263	0.00274
VPS33A	NM_022916.4	1.20664	0.000279	0.002878
BAG4	NM_004874.2	1.20664	0.000308	0.003123
NACC2	NM_144653.3	1.20664	0.000318	0.003195
SORL1	NM_003105.3	1.20664	0.00046	0.004339
EVL	NM_016337.2	1.20664	0.000461	0.004344
GATA2	NM_032638.3	1.20664	0.000781	0.006667
LOC85390	NR_001454.1	1.20664	0.001106	0.008888
FAM176A	NM_001135032.1	1.20664	0.001117	0.008945
STRAP	NM_007178.3	1.20664	0.001728	0.012773
RNF114	NM_018683.3	1.20664	0.002156	0.015297
C21orf24	NM_001001789.1	1.20664	0.004251	0.026651
ASNA1	NM_004317.2	1.20664	0.014954	0.074584
SENP2	NM_021627.2	1.20581	0.000157	0.001807
TP53BP2	NM_001031685.2	1.20581	0.000214	0.002312
BMP6	NM_001718.4	1.20581	0.000247	0.002603
ARHGDIB	NM_001175.4	1.20581	0.000353	0.003483
SLC10A4	NM_152679.2	1.20581	0.000441	0.004185
PPFIBP2	NM_003621.1	1.20581	0.000545	0.004967
WNK1	NM_018979.2	1.20581	0.000691	0.006043
CLIP4	NM_024692.3	1.20581	0.000793	0.006756
PLCG1	NM_182811.1	1.20581	0.001039	0.008464
SKA1	NM_145060.3	1.20581	0.001133	0.009026
CCDC55	NM_032141.2	1.20581	0.001273	0.009931
TFIP11	NM_001008697.1	1.20581	0.001449	0.011087
NUCKS1	NM_022731.3	1.20581	0.001901	0.013806
U2AF1L2	NM_005089.1	1.20581	0.00199	0.014322
ISOC2	NM_024710.1	1.20581	0.002062	0.01473
PTDSS1	NM_014754.1	1.20581	0.003343	0.021835
HNRNPAB	NM_031266.2	1.20581	0.004957	0.030167
CUL4B	NM_001079872.1	1.20497	0.00021	0.002286
ZNF721	NM_133474.2	1.20497	0.000282	0.002909
SGK	NM_005627.2	1.20497	0.000454	0.00429
ZNF121	NM_001008727.1	1.20497	0.000734	0.006358
RALGAPA1	NM_194301.2	1.20497	0.001234	0.00968
COPS8	NM_198189.2	1.20497	0.00181	0.013272
FUS	NM_004960.2	1.20497	0.002014	0.014452
LRP8	NM_001018054.1	1.20497	0.002243	0.015754
KIDINS220	NM_020738.1	1.20497	0.002476	0.017078
SBDS	NM_016038.2	1.20497	0.011892	0.06194
PHLDB1	NM_015157.1	1.20414	0.000166	0.00189
GNL3L	NM_019067.4	1.20414	0.000212	0.002303
CDKN1B	NM_004064.2	1.20414	0.000281	0.002899
ANKRD32	NM_032290.2	1.20414	0.000742	0.006408
COX19	NM_001031617.2	1.20414	0.000766	0.006578
KIAA1737	NM_033426.2	1.20414	0.000869	0.007292
SNORD36C	NR_000016.1	1.20414	0.001126	0.008991
DDX39	NM_005804.2	1.20414	0.001407	0.010817
WDR18	NM_024100.3	1.20414	0.001877	0.01366
DOLK	NM_014908.3	1.20414	0.002497	0.01719
FAM175A	NM_139076.2	1.20414	0.011711	0.061181
ZC3H14	NM_024824.3	1.2033	0.000298	0.00304
GFPT1	NM_002056.1	1.2033	0.000351	0.003459
ZNF654	NM_018293.2	1.2033	0.000612	0.005437
MAGEB2	NM_002364.3	1.2033	0.000792	0.006755
XRCC2	NM_005431.1	1.2033	0.001015	0.008297
TFB1M	NM_016020.1	1.20247	0.000517	0.004778
STOM	NM_004099.4	1.20247	0.000926	0.007688
LARP1	NM_033551.2	1.20247	0.001571	0.011817
RALGAPB	NM_020336.2	1.20247	0.002876	0.0193
C15orf23	NM_033286.1	1.20247	0.004399	0.027417
TSC1	NM_000368.3	1.20247	0.007641	0.043118
BRWD1	NM_018963.3	1.20164	0.000457	0.004313
ERGIC1	NM_020462.1	1.20164	0.00061	0.005433
B3GALNT2	NM_152490.1	1.20164	0.000611	0.005435
NFIB	NM_005596.2	1.20164	0.000833	0.007052
PITX2	NM_153427.1	1.20164	0.000855	0.007196
ARF5	NM_001662.2	1.20164	0.000891	0.007443
RNF103	NM_005667.2	1.20164	0.001173	0.009273
TBCC	NM_003192.2	1.20164	0.00125	0.009781
ZMYND11	NM_212479.1	1.20164	0.001307	0.010133
HIATL1	NM_032558.2	1.20164	0.001606	0.01204
SLC40A1	NM_014585.3	1.20164	0.002454	0.016951
C15orf42	NM_152259.3	1.2008	0.000227	0.002425
EIF1AX	NM_001412.3	1.2008	0.000379	0.0037
SLC25A28	NM_031212.3	1.2008	0.000444	0.004216
HEATR1	NM_018072.4	1.2008	0.000982	0.008082
NBPF1	NM_017940.2	1.2008	0.00104	0.008464
CYB5R3	NM_007326.2	1.2008	0.002841	0.019079
KIAA0494	NM_014774.1	1.2008	0.002986	0.019889
TOP3A	NM_004618.3	1.2008	0.003813	0.024358
LCLAT1	NM_182551.3	1.2008	0.012377	0.063914
BUB1B	NM_001211.4	1.2008	0.034782	0.14422
TNFAIP8L1	NM_152362.1	1.19997	0.000208	0.002268
WDR82	NM_025222.3	1.19997	0.0004	0.003872
DDX1	NM_004939.1	1.19997	0.000449	0.00425
MRPS17	NM_015969.2	1.19997	0.000524	0.00483
NOTCH2	NM_024408.2	1.19997	0.000536	0.004915
ARFGAP3	NM_014570.3	1.19997	0.000797	0.00678
WDR74	XM_001125771.1	1.19997	0.000994	0.00816
PANK1	NM_148978.1	1.19997	0.001018	0.008324
TWISTNB	NM_001002926.1	1.19997	0.002127	0.015123
POFUT1	NM_015352.1	1.19997	0.002169	0.015372
C12orf49	NM_024738.1	1.19997	0.004707	0.028928
CRKL	NM_005207.2	1.19997	0.006105	0.035796
ACTB	NM_001101.2	1.19997	0.00854	0.04706
RHBDF2	NM_001005498.2	1.19914	0.000251	0.002642
TMEM206	NM_018252.2	1.19914	0.000483	0.004518
ZNHIT3	NM_004773.2	1.19914	0.000538	0.004929
DSP	NM_001008844.1	1.19914	0.000611	0.005435
HMGN4	NM_006353.2	1.19914	0.000641	0.005658
ZNF385A	NM_015481.1	1.19914	0.001153	0.009151
APBB2	NM_173075.2	1.19914	0.001241	0.009723
C11orf82	NM_145018.2	1.19914	0.001616	0.012094
FAM109A	NM_144671.3	1.19914	0.001747	0.012875
NAT5	NM_181528.2	1.19914	0.002823	0.018985
ABL1	NM_005157.3	1.19914	0.003109	0.020567
SLC37A3	NM_207113.1	1.19831	0.000294	0.003013
GNAQ	NM_002072.2	1.19831	0.000377	0.003682
EGFL7	NM_016215.3	1.19831	0.000427	0.004086
DAPK1	NM_004938.2	1.19831	0.000525	0.004832
CNIH	NM_005776.2	1.19831	0.000551	0.005016
KIF2A	NM_004520.1	1.19831	0.000698	0.006095
TEX264	NM_015926.3	1.19831	0.001063	0.008616
CXorf39	NM_207318.1	1.19831	0.001145	0.009103
SLC36A4	NM_152313.2	1.19831	0.001271	0.009921
CENPBD1	NM_145039.2	1.19831	0.002009	0.014429
GPRIN1	NM_052899.2	1.19831	0.003938	0.024999
DNM2	NM_001005361.1	1.19831	0.004939	0.030081
SLC39A4	NM_017767.1	1.19831	0.009552	0.051633
HPS1	NM_182637.1	1.19748	0.000544	0.004966
SEC24B	NM_001042734.1	1.19748	0.000962	0.007941
PITRM1	NM_014889.2	1.19748	0.001076	0.008705
CKS2	NM_001827.1	1.19748	0.00157	0.01181
CUTL1	NM_181552.1	1.19748	0.001854	0.013525
AFF4	NM_014423.3	1.19748	0.002236	0.015726
PROSC	NM_007198.2	1.19748	0.004312	0.02696
POP1	NM_015029.1	1.19748	0.004899	0.029903
THAP4	NM_015963.4	1.19748	0.005761	0.034058
ERH	NM_004450.1	1.19748	0.014017	0.070888
C11orf83	NM_001085372.1	1.19665	0.000278	0.002874
JUB	NM_032876.4	1.19665	0.000429	0.004105
FTSJ1	NM_012280.2	1.19665	0.000528	0.004857
RHBDF2	NM_024599.3	1.19665	0.000574	0.005173
RARA	NM_000964.2	1.19665	0.000612	0.005437
PPIL5	NM_152329.3	1.19665	0.000662	0.005815
RAB11FIP3	NM_014700.2	1.19665	0.000908	0.007569
METT5D1	NM_152636.1	1.19665	0.001082	0.008741
RABL5	NM_022777.1	1.19665	0.001118	0.008945
EGFL7	NM_201446.1	1.19665	0.00129	0.010029
C5orf13	NM_004772.1	1.19665	0.001477	0.011249
LOC203547	NM_001017980.2	1.19665	0.001855	0.013536
PPP1R2	NM_006241.3	1.19665	0.001865	0.013583
C9orf78	NM_016520.2	1.19665	0.002889	0.019358
PIGM	NM_145167.2	1.19665	0.013094	0.066965
LPCAT1	NM_024830.3	1.19665	0.014055	0.070996
KIF2C	NM_006845.2	1.19665	0.01567	0.077288
ACTL6A	NM_004301.3	1.19582	0.000228	0.002432
FVT1	NM_002035.1	1.19582	0.00024	0.002539
YBX1	NM_004559.3	1.19582	0.000413	0.003969
CEP170	NM_001042404.1	1.19582	0.000531	0.004878
LNPEP	NM_175920.3	1.19582	0.001131	0.009019
ANTXR1	NM_018153.2	1.19582	0.001592	0.01196
C1orf122	NM_198446.1	1.19582	0.001682	0.012482
TSR1	NM_018128.4	1.19582	0.002416	0.016741
TIPARP	NM_015508.3	1.19582	0.003111	0.020569
CCNA2	NM_001237.2	1.19582	0.007051	0.040414
GATAD2B	NM_020699.1	1.19582	0.009886	0.053083
ATXN1	NM_000332.2	1.19499	0.000274	0.002836
MRPL35	NM_016622.2	1.19499	0.000373	0.003646
LRPAP1	NM_002337.1	1.19499	0.000547	0.004981
NUDC	NM_006600.2	1.19499	0.000581	0.005215
BDNF	NM_001709.3	1.19499	0.000621	0.005506
DDX10	NM_004398.2	1.19499	0.001004	0.008234
CDKN1B	NM_004064.2	1.19499	0.00192	0.013921
C12orf43	NM_022895.1	1.19499	0.002342	0.016344
KIAA0090	NM_015047.1	1.19499	0.005494	0.032747
SPTBN1	NM_003128.2	1.19499	0.012441	0.064175
NDNL2	NM_138704.2	1.19499	0.026722	0.117078
ARHGAP22	NM_021226.2	1.19416	0.000289	0.002963
FHOD3	NM_025135.2	1.19416	0.000505	0.004694
NAP1L1	NM_139207.1	1.19416	0.000603	0.005376
ETNK1	NM_018638.4	1.19416	0.000868	0.007288
CTBP2	NM_001329.2	1.19416	0.001077	0.00871
GAD1	NM_013445.3	1.19416	0.001145	0.009103
C6orf47	NM_021184.3	1.19416	0.0018	0.01322
FUCA2	NM_032020.3	1.19416	0.00378	0.024178
DHX36	NM_020865.1	1.19416	0.007561	0.042757
PHLDA1	NM_007350.3	1.19334	0.000486	0.004537
MAP4K4	NM_145687.2	1.19334	0.001848	0.01349
RABL3	NM_173825.3	1.19334	0.002718	0.018445
NSMAF	NM_003580.2	1.19251	0.000369	0.003615
ODF2	NM_002540.3	1.19251	0.001238	0.009709
PDCD5	NM_004708.2	1.19251	0.00148	0.011268
C4orf46	NM_001008393.2	1.19251	0.001935	0.014008
MRPL50	NM_019051.1	1.19251	0.002248	0.015779
BAG5	NM_001015048.1	1.19251	0.002285	0.015997
SNORA33	NR_002436.1	1.19251	0.002784	0.018789
PTGES3	NM_006601.4	1.19251	0.003392	0.022113
RBMX	NM_002139.2	1.19251	0.010091	0.054024
CDKN2AIPNL	NM_080656.1	1.19251	0.011589	0.060685
LASS2	NM_022075.3	1.19251	0.017202	0.083295
BCL2L1	NM_138578.1	1.19251	0.019667	0.092381
ABTB2	NM_145804.1	1.19168	0.000311	0.003145
PCOLCE2	NM_013363.2	1.19168	0.000455	0.004301
ERI1	NM_153332.3	1.19168	0.000947	0.007841
MAX	NM_002382.3	1.19168	0.001086	0.008762
VCL	NM_003373.3	1.19168	0.00109	0.00879
NETO2	NM_018092.3	1.19168	0.00161	0.012062
RNF8	NM_003958.2	1.19168	0.002154	0.015291
BUD31	NM_003910.2	1.19168	0.002171	0.015373
ZNF593	NM_015871.3	1.19168	0.002737	0.018537
HNRNPU	NM_004501.3	1.19168	0.003333	0.02178
ZFP106	NM_022473.1	1.19168	0.004274	0.026762
ARID5B	NM_032199.1	1.19168	0.00446	0.027712
RNF220	NM_018150.2	1.19168	0.006724	0.038831
TAX1BP1	NM_001079864.1	1.19086	0.000257	0.002696
BRIX1	NM_018321.3	1.19086	0.000452	0.004277
MAP3K14	NM_003954.2	1.19086	0.000638	0.005639
C12orf66	NM_152440.4	1.19086	0.000665	0.005841
WARS	NM_004184.3	1.19086	0.001316	0.010194
COMMD8	NM_017845.3	1.19086	0.002379	0.016547
PPA2	NM_006903.4	1.19086	0.002724	0.018484
CENTG3	NM_031946.3	1.19086	0.00301	0.020023
EIF2S2	NM_003908.3	1.19086	0.003442	0.022358
RNU1F1	NR_004402.1	1.19086	0.003598	0.023201
SURF4	NM_033161.2	1.19086	0.00572	0.033872
CLIC4	NM_013943.1	1.19003	0.000528	0.004854
LPAR1	NM_057159.2	1.19003	0.000598	0.005341
ELMOD1	NM_018712.2	1.19003	0.000643	0.005669
WDR74	XM_001125771.1	1.19003	0.00069	0.006035
KIAA1737	NM_033426.2	1.19003	0.000932	0.007725
MBD4	NM_003925.1	1.19003	0.000958	0.007914
PSMG2	NM_020232.3	1.19003	0.001363	0.010538
ZNF259	NM_003904.3	1.19003	0.002031	0.01455
CRKRS	NM_016507.1	1.19003	0.00444	0.027623
CHD6	NM_032221.3	1.19003	0.007888	0.044232
FAM136B	NM_001012983.1	1.18921	0.000372	0.003641
MIR614	NR_030345.1	1.18921	0.000484	0.004527
DNAJB6	NM_005494.2	1.18921	0.000572	0.005156
TCF7	NM_201632.1	1.18921	0.000596	0.005329
PMM2	NM_000303.1	1.18921	0.001062	0.008607
STK11	NM_000455.4	1.18921	0.001397	0.010753
KTN1	NM_004986.2	1.18921	0.001578	0.011866
USP42	NM_032172.1	1.18921	0.001635	0.012209
TMOD1	NM_003275.2	1.18921	0.003679	0.023632
ZNF323	NM_030899.2	1.18921	0.004611	0.02845
CCDC3	NM_031455.2	1.18921	0.005736	0.033937
KLHL17	NM_198317.1	1.18921	0.005907	0.034802
RBM4	NM_002896.2	1.18838	0.00048	0.004494
BCR	NM_004327.3	1.18838	0.000842	0.007121
NSFL1C	NM_016143.3	1.18838	0.000844	0.007125
IFT81	NM_014055.2	1.18838	0.00095	0.00786
TMEM1	NM_001001723.1	1.18838	0.001163	0.009219
GPR137B	NM_003272.1	1.18838	0.001387	0.010703
MAP3K2	XM_001128799.1	1.18838	0.001426	0.010943
RBM3	NM_006743.3	1.18838	0.001517	0.011497
IKZF5	NM_022466.3	1.18838	0.001797	0.013195
ATF4	NM_182810.1	1.18838	0.002706	0.018387
ZDHHC6	NM_022494.1	1.18838	0.002782	0.018787
[truncated: 27,379 more rows]

## Sheet: Table S5
Table S5. Genes down-regulated by miR-126 in HCT116-KRAS-mutant cells and previously identified as synthetically lethal with mutant KRAS (Luo et al., Cell (2009)).
ANKRD13C
CHD7
CLIC4
CNOT1
CTNNAL1
DCBLD2
DYNLL2
GTF2B
ILK
MID1
PLK2
RAB5B
RAD23B
RAP1GDS1
RHOBTB3
RQCD1
SLC7A5
SOCS2
TOP2A
UBA52
UBQLN2
WWC1

## Sheet: Table S6
Table S6. Primer sequences for RT-qPCR and 3'UTR cloning.
Name	Sequence 5'-3'
GAPDH FP	TGCACCACCAACTGCTTAGC
GAPDH RP	GGCATGGACTGTGGTCATGAG
CyclophilinB FP	AGATGGCAAGCATGTGGTGTTTGG
CyclophilinB RP	TTTATCCCGGCTGTCTGTCTTGGT
SDHA FP	TGGGAACAAGAGGGCATCTG
SDHA RP	CCACCACTGCATCAAATTCATG
CPA4 FP	GCCCCAGATGCCGAGGAAC
CPA4 RP	TGCCCGACACAGAAGCCAGAG
DCBLD2 FP	ATGCCTCTGTTCCTCCTGCTCTTA
DCBLD2 RP	TGTTGGGATAGGTCTGTGGGTAGT
ILK FP	GCGCCGGGACGCTGCTAT
ILK RP	ATGATCGTCCCCCTGGTTG
PIK3R2 FP	GGCGCCCAGCTTAAGGTCTATCAC
PIK3R2 RP	GGCCTCAATTGCAGTACGCTTCAT
PLK2 FP	CCCGGCGGCCCCTCACC
PLK2 RP	CGGCAGTAGCGCTTCCCAGTCGT
UBQLN2 FP	CTGAATAGCCCGCTGTTTACTGC
UBQLN2 RP	TCTTGGGTTTGACATGGCTGATAG
KRAS FP	TCAGAATCATTTTGTGGACGA
KRAS RP	TGCTGTGTCGAGAATATCCAA
SLC39A6 FP	GGCTGAAATCCCTCCAAAGACC
SLC39A6 RP	ACACCCGATTCATGAGAGGCACTA
RAP1GDS1 FP	TCGCAGTCATGAGAACAAAA
RAP1GDS1 RP	AGGGGAAATTAGAGATGGGATGAT
SOCS2 FP2	CAGATGTGCAAGGATAAGCGG
SOCS2 RP2	GCGGTTTGGTCAGATAAAGGTG
DCBLD2 3'UTR-FP	ATCCTCGAGAGATGATGCTGCTTTTTACA
DCBLD2 3'UTR-RP	GCCAGCGGCCGCTCCAATATGTATTTCAATACAT
ILK 3'UTR-FP	GGACCTCGAGGACTGGAAGGTCCTTGCCTGAA
ILK 3'UTR-RP	AATAGCGGCCGCGTGACAGGCGGGGCTGATCCCT
CPA4 3'UTR-FP	CCTCCTCGAGGCGATGGCTCTGCTCTGTCTAC
CPA4 3'UTR-RP	TGAAGCGGCCGCGGCTTATAAGCACACACCAGAT
UBQLN2 3'UTR-FP	GCCACTCGAGTCACATTTCTGTACCTGGAAAA
UBQLN2 3'UTRT-RP	GTCAGCGGCCGCGCATTTTTCTCTGTGCACAAGA
RAP1GDS1 3'UTR-FP	GGAACTCGAGGAACTGCCCGATACACGGCATC
RAP1GDS1 3'UTR-RP	ATACGCGGCCGCAAGTTATTAATATGAACAGATA
PLK2 3'UTR-FP	ATGTCTCGAGAAGACTTTTCGAATGGACCCTA
PLK2 3'UTR-RP	GCAAGCGGCCGCAACAAGGAATGCACTTTTCCAG
SLC39A6 3'UTR-FP	GCATCTCGAGTTAAGGTTTAAATGCTAGAGTA
SLC39A6 3'UTR-RP	ACGTGCGGCCGCGAAACATCTAGAGAATGCCACA
SOCS2 3'UTR-FP	CCAGCTCGAGATGTTTCTCTTTTTTTAAACAT
SOCS2 3'UTR-RP	AGGTGCGGCCGCACAATTTATAACTGAATTTTCT
PIK3R2 3'UTR-FP	ATGCCTCGAGGCACCGAGGACCCGCCCCAAGC
PIK3R2 3'UTR-RP	ATGCGCGGCCGCTCATATCAATAACAACGTACCG
HRAS 3'UTR-FP	GGCACTCGAGACCCAGCGGCCCCTCGCGCTGGAGTGGAG
HRAS 3'UTR-RP	ACTAGCGGCCGCCAAGACCATCCAATAATTTACTGTGATC
KRAS 3'UTR-FP	GGCACTCGAGAATACAATTTGTACTTTTTTCTTAAGGC
KRAS 3'UTR-RP	ACTAGCGGCCGCACATTACAATAATTAGGAGTAGTACAG
NRAS 3'UTR-FP	GGCACTCGAGACAAGATACTTTTAAAGTTTTGTCAGAA
NRAS 3'UTR-RP	ACTAGCGGCCGCTTAAACATCATTTAACAAGAAAAAACAT
